# Supplementary material for: Generative deep learning for the development of a type 1 diabetes simulator
Source: Commun Med (Lond). 2024 Mar 16;4:51. doi: 10.1038/s43856-024-00476-0 (PMC10944502; doi:10.1038/s43856-024-00476-0)
Supplement: Supplementary file 3 — Supplmentary Data 1 [file 43856_2024_476_MOESM3_ESM.xlsx]

## Sheet: patient 1
Real BG	Generated BG	Insulin	Carbs
82	146.726	0.778217	0.875262
82	147.727	0.76374	0.866319
76	152.228	0.745964	0.835878
74	171.976	0.725261	0.804568
70	181.252	0.702117	0.774641
72	184.037	0.67703	0.745952
77	176	0.650469	0.718427
92	182.906	0.622856	0.691989
100	195.514	0.594558	0.666573
112	224.546	0.566132	0.642129
126	221.605	0.538691	0.618622
132	218.5	0.516489	0.596042
142	205.433	0.509014	0.574415
155	197.618	0.509571	0.553823
169	192.194	0.521404	0.584811
182	185.597	0.565078	0.635511
198	200.531	0.622743	0.707516
203	216.631	0.679736	0.781187
214	223.76	0.729821	0.853636
211	222.527	0.770822	0.950883
213	225.074	0.802471	1
220	224.163	0.825348	0.998898
231	215.444	0.840368	0.980057
242	198.72	0.848537	0.951206
255	188.001	0.850832	0.915455
268	178.777	0.848161	0.874941
275	163.223	0.841339	0.831399
276	143.189	0.831025	0.786312
275	132.642	0.817624	0.741051
270	139.455	0.80158	0.697128
263	146.512	0.783365	0.656614
251	148.695	0.763432	0.622792
243	134.24	0.74219	0.59973
237	140.172	0.720004	0.582904
231	141.408	0.697187	0.556906
226	151.416	0.674011	0.519543
222	152.156	0.650704	0.476539
218	147.098	0.627462	0.432595
212	129.856	0.604444	0.193933
204	106.407	0.581784	0.16556
198	102.854	0.559591	0.140333
190	108.315	0.537953	0.118346
183	111.932	0.516938	0.0994388
176	112.526	0.496599	0.083332
167	128.314	0.476976	0.0697012
156	144.953	0.458096	0.0582202
146	152.478	0.439977	0.0485828
139	157.56	0.422627	0.0405129
129	158.626	0.405876	0.0337676
116	161.706	0.389106	0.0281366
110	154.949	0.372013	0.0234403
106	145.882	0.354563	0.0257467
102	135.163	0.336839	0.0218168
101	119.123	0.318963	0.0185039
101	107.013	0.301068	0.0157096
96	101.876	0.283275	0.0133513
94	104.116	0.265694	0.0113593
90	111.681	0.248599	0.00967544
90	112.28	0.23272	0.00825078
89	114.844	0.218431	0.00704427
88	114.544	0.205802	0.00602152
88	113.8	0.194766	0.00515364
86	108.572	0.185198	0.00441638
86	105.109	0.176956	0.0037894
86	108.599	0.169895	0.00325559
88	109.504	0.163881	0.00280057
91	110.368	0.158788	0.00241226
89	111.018	0.154505	0.00208046
88	117.625	0.15093	0.00179661
87	124.851	0.147975	0.00155347
84	133.683	0.145558	0.00134493
83	140.326	0.143609	0.00116584
82	149.62	0.142066	0.000384009
84	154.429	0.140873	0.000318951
87	154.391	0.139981	0
90	151.664	0.139348	0
95	150.497	0.138935	0
102	153.513	0.13871	0
107	153.973	0.138642	0
111	156.417	0.138707	0
114	162.175	0.138882	0
117	166.221	0.139148	0
119	167.903	0.139488	0
122	160.628	0.139887	0
122	155.366	0.140332	0
125	151.18	0.140813	0
127	148.595	0.14132	0
127	145.802	0.141845	0
126	139.98	0.142381	0
126	140.793	0.142922	0
125	144.808	0.143464	0
124	151.048	0.144003	0
123	151.629	0.144534	0
124	152.782	0.145056	0
124	152.974	0.145565	0
124	155.965	0.146061	0
124	156.35	0.146541	0
125	154.063	0.147005	0
128	150.94	0.147452	0
128	152.521	0.147882	0
127	156.349	0.148294	0
126	162.853	0.148688	0
126	163.513	0.149064	0
127	162.953	0.149422	0
129	159.874	0.149762	0
128	162.503	0.150086	0
126	163.114	0.150393	0
125	163.258	0.150683	0
125	155.424	0.150958	0
125	148.609	0.151218	0
125	143.22	0.151463	0
124	144.314	0.151695	0
122	154.345	0.151913	0
121	157.375	0.152118	0
120	158.283	0.15231	0
120	153.149	0.152492	0
119	160.981	0.152662	0
118	164.067	0.152821	0
118	161.756	0.152971	0
118	157.626	0.153111	0
118	159.731	0.153242	0
119	164.904	0.153365	0
119	163.865	0.15348	0
117	154.913	0.153588	0
116	151.773	0.153688	0
114	146.515	0.153782	0
112	149.959	0.15387	0
110	149.476	0.153952	0
108	152.578	0.154028	0
106	153.087	0.153916	0
105	149.431	0.152963	0
104	152.067	0.150859	0
102	150.99	0.14758	0
99	154.978	0.143231	0
96	156.917	0.138138	0
95	159.307	0.133077	0
94	161.085	0.128496	0
93	156.542	0.124558	0
92	152.495	0.121288	0
91	152.375	0.118652	0
91	155.993	0.11659	0
90	167.772	0.115036	0
90	174.6	0.113924	0
91	184.889	0.113191	0
93	188.672	0.112783	0
95	192.15	0.11265	0
146	193.166	0.112748	0
155	193.625	0.113039	0
176	195.533	0.113488	0
197	194.228	0.114066	0
218	197.013	0.117335	0
241	198.284	0.129893	0.199659
259	207.558	0.146924	0.250201
267	213.058	0.164313	0.247784
272	229.124	0.180258	0.236231
270	233.73	0.194076	0.221945
263	234.809	0.205617	0.207103
260	224.887	0.214972	0.192829
256	218.797	0.222335	0.180154
251	218.753	0.22793	0.171394
242	227.443	0.231983	0.179958
237	231.582	0.234705	0.183065
232	232.507	0.23629	0.165467
229	217.225	0.23691	0.147836
228	204.956	0.236719	0.131949
229	190.182	0.23585	0.117759
228	182.49	0.234422	0.105094
225	172.552	0.232536	0.0937914
222	161.492	0.230283	0.0837041
219	155.334	0.227739	0.0747017
217	147.039	0.22497	0.0666675
215	142.366	0.222036	0.0594974
209	135.741	0.218983	0.0530985
209	143.48	0.215856	0.0473877
206	148.978	0.217861	0.172129
200	155.272	0.238273	0.231452
200	148.518	0.267521	0.286261
205	148.207	0.29743	0.325755
206	145.727	0.324439	0.350914
207	147.365	0.347222	0.364492
210	144.894	0.365509	0.369092
209	154.541	0.37951	0.366875
216	162.95	0.389631	0.359587
227	170.777	0.396338	0.348641
246	168.805	0.400097	0.335215
255	174.496	0.40134	0.32037
252	180.083	0.400461	0.305231
255	194.232	0.39781	0.291318
256	198.876	0.393695	0.281372
258	202.504	0.388431	0.282505
251	193.07	0.382405	0.324766
243	185.505	0.375895	0.413413
227	181.59	0.369082	0.386205
212	182.805	0.362092	0.326639
199	183.011	0.355021	0.270119
203	176.223	0.34794	0.222203
200	168.84	0.340907	0.18257
191	165.471	0.333967	0.149978
182	167.926	0.327157	0.123213
170	162.424	0.320507	0.101238
151	156	0.31404	0.0831966
136	149.079	0.307774	0.0683825
114	143.998	0.301506	0.0562175
104	133.117	0.294479	0.0462265
92	124.944	0.286331	0.03802
93	115.122	0.277041	0.0312783
88	111.939	0.266732	0.0257391
85	111.569	0.255583	0.0211871
88	116.315	0.243782	0.0174457
91	117.661	0.231508	0.0143699
91	120.192	0.218921	0.0118408
94	123.681	0.206162	0.00913293
106	131.617	0.193352	0.00748926
116	131.418	0.180701	0.00614141
113	128.83	0.168678	0.00503613
115	122.924	0.157538	0.00412977
113	123.629	0.147352	0.00338652
112	124.336	0.138104	0.00277705
111	131.241	0.12974	0.00227726
109	137.787	0.122195	0.00186741
105	151.097	0.115288	0.00153133
105	160.702	0.108569	0.00125574
107	168.521	0.101788	0.00102974
106	172.445	0.094873	0.000844414
104	174.031	0.087832	0.000692443
108	179.423	0.0808128	0.000567823
132	193.187	0.0838188	0.0508325
153	217.328	0.121586	0.119249
168	229.22	0.176423	0.20662
187	239.147	0.233144	0.291281
204	234.794	0.285074	0.362847
217	248.341	0.329666	0.417575
236	260.006	0.366334	0.455279
255	273.182	0.399262	0.477534
261	280.227	0.439169	0.686212
269	271.995	0.480044	0.735223
278	275.158	0.516726	0.722959
276	262.391	0.547301	0.695335
269	256.095	0.571389	0.660561
265	231.354	0.589306	0.622373
261	214.227	0.60165	0.583346
256	194.861	0.609105	0.546096
256	190.606	0.612352	0.515077
256	192.118	0.612023	0.507047
255	206.765	0.608694	0.503352
251	221.158	0.602875	0.484276
250	232.247	0.595014	0.455137
254	235.251	0.585504	0.415569
255	226.792	0.578566	0.371295
250	206.444	0.584449	0.326886
240	181.807	0.596288	0.284968
240	157.926	0.608189	0.246805
241	136.434	0.617658	0.21284
239	119.238	0.623837	0.183055
240	101.623	0.62663	0.157188
241	96.6414	0.626281	0.13487
241	92.9279	0.623164	0.115696
241	101.197	0.617687	0.0992687
241	109.866	0.610243	0.0852165
240	122.421	0.601192	0.0732067
235	124.947	0.590622	0.0629451
227	130.809	0.578207	0.0541761
224	123.883	0.564636	0.0466793
221	115.075	0.550494	0.0402657
229	104.749	0.53613	0.0347743
243	103.092	0.524345	0.0300678
194	106.781	0.521906	0.0260298
183	109.495	0.524115	0.0225615
178	108.395	0.526948	0.019579
156	111.615	0.52867	0.0170111
155	111.594	0.528652	0.0147975
158	117.297	0.526783	0.0128869
160	120.459	0.523185	0.0112358
161	122.544	0.518071	0.00980709
161	122.143	0.511681	0.00856936
159	117.767	0.504248	0.00749572
157	115.692	0.497796	0.0065633
154	110.413	0.497154	0.00575254
155	109.206	0.499131	0.00504674
155	102.616	0.501002	0.0044316
157	99.7495	0.501641	0.00389488
162	98.4358	0.500683	0.00342607
165	101.281	0.498119	0.00301613
166	101.387	0.494096	0.00265731
163	107.676	0.488814	0.00234291
160	111.168	0.495158	0.31231
150	125.895	0.545778	0.404708
152	141.337	0.617351	0.488049

## Sheet: patient 5
Real BG	Generated BG	Insulin	Carbs
83	152.868	0.195761	0
92	157.18	0.188049	0
100	160.418	0.181052	0
107	158.294	0.175145	0
111	157.752	0.170413	0
111	161.994	0.166804	0
112	170.148	0.164216	0
112	173.889	0.162526	0
112	175.53	0.161611	0
113	174.783	0.161358	0
113	173.524	0.161662	0
113	168.147	0.162432	0
117	162.623	0.163585	0
117	162.418	0.16505	0
118	161.375	0.166766	0
119	166.866	0.168678	0
120	165.765	0.17074	0
122	171.314	0.172912	0
122	170.726	0.17516	0
120	181.139	0.177278	0
120	183.826	0.178611	0
122	184.81	0.178837	0
123	178.419	0.177917	0
125	176.404	0.175939	0
127	169.651	0.173036	0
127	159.151	0.169356	0
126	146.629	0.165218	0
127	145.761	0.161381	0
126	148.489	0.158263	0
128	151.607	0.155985	0
129	152.798	0.154535	0
131	151.211	0.153841	0
134	155.93	0.15381	0
141	157.995	0.154345	0
141	159.927	0.155358	0
145	158.473	0.156763	0
145	156.804	0.158489	0
146	156.031	0.16047	0
147	153.11	0.162651	0
148	153.378	0.164981	0
149	153.068	0.16742	0
150	152.669	0.169931	0
151	151.9	0.172484	0
150	156.71	0.175054	0
149	162.63	0.177617	0
146	162.215	0.180158	0
145	154.682	0.182659	0
143	150.228	0.18511	0
140	152.828	0.187501	0
130	158.288	0.189823	0
136	160.901	0.192071	0
138	160.033	0.19424	0
140	159.488	0.196327	0
141	161.983	0.198331	0
141	158.166	0.20025	0
140	157.861	0.202116	0
139	153.989	0.204041	0
138	157.169	0.20608	0
137	161.971	0.208238	0
136	173.387	0.2105	0
132	182.726	0.212841	0
134	186.53	0.215236	0
134	185.906	0.21766	0
131	188.346	0.220092	0
133	193.998	0.222513	0
139	196.266	0.231576	0.0567781
138	192.151	0.264348	0.133997
140	180.802	0.308444	0.232568
136	176.501	0.353285	0.328069
127	171.955	0.394251	0.408797
123	171.742	0.429609	0.470534
123	167.487	0.458995	0.513072
127	178.529	0.482663	0.538189
129	187.469	0.501127	0.548488
131	187.841	0.514982	0.546761
138	171.52	0.524822	0.53566
141	154.668	0.531204	0.517544
139	145.184	0.534636	0.494447
136	136.839	0.535571	0.46813
138	131.884	0.534408	0.440226
143	123.416	0.5315	0.412522
147	123.334	0.527156	0.387431
151	121.301	0.521644	0.368725
148	119.936	0.515196	0.361056
149	118.998	0.508014	0.359391
150	126.897	0.500273	0.346418
149	129.255	0.492122	0.319722
143	125.349	0.483689	0.285808
132	116.831	0.475082	0.250024
118	112.371	0.466395	0.215512
102	101.514	0.457496	0.183862
85	91.7529	0.447922	0.155722
85	86.4899	0.438138	0.131202
77	87.5958	0.428527	0.110126
72	87.2243	0.419271	0.0921805
66	87.9741	0.410448	0.0770038
66	88.1265	0.402086	0.0642302
62	87.1761	0.394188	0.0535168
60	81.0791	0.386745	0.0445541
63	80.6397	0.379741	0.0370701
68	80.3306	0.373157	0.0308295
81	86.023	0.366974	0.025631
95	94.4786	0.361173	0.0213039
97	101.428	0.355734	0.017704
99	107.678	0.350637	0.0147104
100	111.867	0.345864	0.0122218
106	119.109	0.341397	0.0101534
117	124.827	0.337219	0.00843458
126	130.39	0.333312	0.00700645
136	131.898	0.329662	0.00581994
135	134.109	0.326253	0.00483426
142	134.337	0.323071	0.00401544
146	135.53	0.320102	0.00333527
152	137.554	0.317332	0.00277029
162	138.349	0.314749	0.002301
167	143.799	0.312343	0.00191119
164	147.672	0.310101	0.00158742
165	151.209	0.308013	0.00131849
163	152.358	0.306069	0.00109512
167	150.1	0.304259	0.000909589
173	145.439	0.302576	0.00075549
178	143.235	0.301011	0.000627497
176	139.806	0.299555	0.000521188
173	138.881	0.298202	0.000432889
171	131.487	0.296945	0.00035955
166	130.655	0.295777	0
158	126.956	0.294692	0
154	129.51	0.293685	0
156	135.772	0.29275	0
160	141.405	0.291882	0
163	142.259	0.291077	0
166	132.111	0.29033	0
167	134.292	0.289637	0.0408775
167	143.745	0.302815	0.194473
171	156.028	0.365268	0.371369
170	159.117	0.451449	0.483592
184	153.51	0.539496	0.549964
186	145.308	0.619852	0.601422
184	142.378	0.688917	0.645628
182	139.384	0.74592	0.683145
176	141.378	0.791373	0.713262
172	137.445	0.826318	0.735509
166	136.835	0.851969	0.749882
157	137.768	0.869537	0.756755
148	138.475	0.880159	0.756748
150	135.043	0.88487	0.750617
145	123.858	0.884592	0.739183
143	117.382	0.880142	0.723271
139	119.998	0.872235	0.703689
141	128.975	0.861499	0.681215
143	135.045	0.848476	0.656618
147	127.872	0.833641	0.630692
148	115.098	0.817401	0.604334
148	99.7745	0.800108	0.578629
149	97.7604	0.782064	0.554954
150	99.5063	0.763525	0.534958
150	98.3025	0.744711	0.519939
154	94.7618	0.725806	0.508831
154	93.7945	0.706966	0.496985
151	93.7366	0.688319	0.480069
144	90.5858	0.669972	0.457282
137	89.6974	0.65201	0.429991
131	91.831	0.634504	0.399995
129	97.2527	0.617509	0.368845
132	106.955	0.601065	0.337715
138	116.333	0.585205	0.307431
153	120.299	0.569949	0.278544
164	112.957	0.55531	0.251389
163	105.89	0.541296	0.226149
159	102.627	0.527908	0.202896
157	103.161	0.515141	0.181624
160	105.848	0.502988	0.162273
159	109.52	0.491438	0.144752
159	116.614	0.480477	0.128948
161	119.301	0.470089	0.114738
161	120.276	0.460256	0.101993
162	118.123	0.450961	0.0905886
161	125.846	0.442183	0.0804021
161	132.054	0.433902	0.0713177
160	136.512	0.426098	0.0632268
160	128.199	0.418749	0.0560288
157	117.047	0.411836	0.0496313
152	102.766	0.405338	0.0439498
143	98.7218	0.399234	0.0389078
136	97.4807	0.393505	0.0344359
136	101.403	0.388132	0.0304716
140	102.636	0.383095	0.0269589
139	104.367	0.378377	0.0238475
140	103.009	0.37396	0.0210924
139	99.3555	0.369827	0.0186535
139	96.184	0.365962	0.016495
139	89.4552	0.36235	0.014585
136	85.3795	0.358975	0
130	81.7457	0.355824	0
122	82.8636	0.352883	0
123	81.523	0.350139	0
123	79.4264	0.34758	0
122	77.8057	0.345194	0
122	79.3533	0.342971	0
121	84.8376	0.340901	0
120	90.4602	0.338973	0
119	90.9773	0.337178	0
118	87.4265	0.335508	0
117	83.4918	0.333955	0
116	82.3602	0.33251	0
114	81.3483	0.331167	0
111	84.1049	0.329919	0
109	92.4551	0.328759	0
106	103.429	0.327681	0.140494
103	117.938	0.334563	0.552254
103	131.684	0.369342	0.866645
99	140.818	0.416537	0.979883
102	140.286	0.46324	0.992994
99	134.335	0.503967	0.966271
102	126.8	0.53681	0.922561
109	128.265	0.561535	0.871892
122	124.881	0.578658	0.819432
133	124.568	0.589233	0.76833
135	118.13	0.595023	0.720999
131	122.311	0.597309	0.680004
125	121.304	0.596919	0.649195
119	118.276	0.594428	0.635842
108	111.635	0.590268	0.650595
107	115.63	0.584776	0.678288
102	127.003	0.577982	0.674822
92	136.407	0.569241	0.638583
95	146.68	0.558325	0.585063
97	142.749	0.545372	0.525443
101	137.498	0.53066	0.466034
106	125.747	0.514515	0.410055
112	119.488	0.497255	0.358942
112	114.692	0.479419	0.313142
110	112.275	0.462144	0.272581
109	104.86	0.446077	0.236927
109	96.8994	0.431441	0.205737
111	87.038	0.41826	0.178538
112	82.6733	0.406466	0.154869
113	83.9621	0.395955	0.1343
113	86.8754	0.386612	0.116441
113	93.5732	0.378323	0.100944
114	98.4025	0.370981	0.0875022
115	103.285	0.364486	0.0758462
114	104.57	0.358747	0.0657404
113	104.444	0.353684	0.0569797
118	100.017	0.349223	0.0493856
122	98.9658	0.345297	0.0428032
127	101.085	0.341779	0.0370979
128	103.075	0.338367	0.0321529
127	106.054	0.334897	0.027867
126	104.859	0.331317	0.0241523
125	105.26	0.327629	0.0209327
125	104.655	0.323857	0.0181423
127	104.626	0.320032	0.0157239
130	107.512	0.316186	0.0136278
132	108.029	0.312349	0.0118112
134	106.548	0.308545	0.0102367
135	104.246	0.304798	0.00887212
134	103.928	0.301125	0.00768943
133	104.701	0.29754	0.0066644
135	104.95	0.294057	0.005776
138	103.696	0.290684	0.00500604
143	104.393	0.287427	0.00433871
147	104.094	0.284292	0.00376034
149	107.443	0.281283	0.00325907
151	106.372	0.278399	0.00282462
152	105.722	0.275643	0.00244809
152	103.486	0.273014	0.00212175
153	103.026	0.270509	0.00183891
152	104.925	0.268128	0
150	107.51	0.265867	0
148	110.103	0.263724	0
147	115.118	0.261694	0
145	115.656	0.259775	0
145	116.24	0.257962	0
146	117.199	0.256252	0
145	124.351	0.254639	0
141	130.748	0.25312	0
140	133.267	0.251691	0
140	134.828	0.250347	0
141	140.145	0.249084	0
142	144.872	0.247899	0
143	138.542	0.246787	0
143	144.633	0.245745	0
149	154.873	0.244768	0
154	147.314	0.243854	0
152	145.05	0.242998	0
149	159.294	0.242197	0
147	159.941	0.241449	0

## Sheet: patient 8
Real BG	Generated BG	Insulin	Carbs
138	181.994	0.0804339	0
142	183.295	0.0793136	0.101093
146	192.223	0.0878845	0.121037
152	206.046	0.130933	0.137269
158	214.126	0.190513	0.151457
162	204.138	0.251287	0.163897
163	185.881	0.306566	0.174742
171	170.7	0.353845	0.184124
181	158.915	0.3926	0.192161
194	145.044	0.423208	0.198963
196	130.699	0.446385	0.204634
200	128.35	0.46288	0.209268
204	136.467	0.473499	0.212955
199	156.624	0.479047	0.215778
197	165.059	0.480275	0.217812
194	161.735	0.477865	0.21913
196	145.212	0.472423	0.219796
194	130.9	0.464485	0.219873
193	125.456	0.454517	0.219416
192	129.743	0.442927	0.218479
190	136.968	0.430067	0.21711
184	134.292	0.416241	0.215354
181	128.183	0.40171	0.213252
174	124.575	0.386699	0.210844
171	126.531	0.371397	0.208164
165	126.133	0.355966	0.205247
156	135.509	0.340541	0.202122
152	146.954	0.325236	0.198821
151	161.582	0.310144	0.195372
151	155.161	0.295342	0.191804
145	145.155	0.280891	0.188148
137	124.92	0.266841	0.184437
133	113.947	0.253231	0.180713
127	106.415	0.240088	0.177028
124	106.63	0.227497	0.173452
120	103.724	0.215704	0.170088
119	100.018	0.204826	0.167096
120	91.6086	0.194873	0.164759
118	86.0941	0.185807	0.163658
119	88.5318	0.17757	0.165313
121	106.208	0.170094	0.175985
121	124.711	0.163315	0.21926
118	133.427	0.159619	0.287369
118	133.474	0.165213	0.304601
116	124.967	0.175505	0.31802
114	118.952	0.186568	0.325331
114	110.346	0.196663	0.327147
114	119.665	0.205118	0.324568
115	128.555	0.211763	0.318606
120	152.129	0.216659	0.310106
126	166.151	0.219966	0.299757
135	182.85	0.221875	0.28812
147	189.515	0.222578	0.27566
150	201.882	0.222258	0.262793
155	220.34	0.221081	0.249939
155	248.55	0.219082	0.23764
157	263.593	0.216105	0.226814
131	262.97	0.212471	0.219627
138	239.52	0.208455	0.22438
137	217.734	0.204218	0.259652
138	212.362	0.199862	0.252829
138	223.167	0.195457	0.149232
138	254.223	0.191052	0.125742
140	291.677	0.186683	0.389445
143	350.974	0.18238	0.458669
148	394.35	0.188398	0.526302
152	426.853	0.23096	0.580429
156	419.055	0.291096	0.617088
165	411.737	0.352594	0.637869
184	390.503	0.408385	0.645577
216	364.284	0.455821	0.642954
233	328.826	0.494351	0.632379
224	290.876	0.524374	0.615856
230	265.112	0.546681	0.595103
234	240.562	0.562184	0.571688
248	222.758	0.571794	0.547259
252	220.231	0.576362	0.523929
252	244.331	0.576662	0.505162
256	262.047	0.573383	0.498549
266	257.288	0.567132	0.528182
271	225.523	0.558443	0.644023
281	200.398	0.54778	0.675496
291	174.29	0.538885	0.610626
295	147.664	0.540599	0.525887
298	120.086	0.546852	0.445612
302	101.379	0.552526	0.375472
301	84.9751	0.555526	0.315748
298	70.6043	0.555205	0.26534
300	61.0673	0.551582	0.222924
277	61.1444	0.544965	0.187272
271	65.9035	0.535766	0.157317
268	68.8996	0.524414	0.132152
270	68.9979	0.511315	0.111013
268	69.8646	0.496837	0.0932542
263	75.027	0.481308	0.0783366
257	76.1364	0.465012	0.0658053
250	72.8411	0.448193	0.0552786
221	69.8288	0.431062	0.0464359
218	65.9227	0.413796	0.0390077
217	62.8399	0.396545	0.0327677
207	58.2807	0.379435	0.027526
199	61.0535	0.362568	0.0231227
185	62.7103	0.346031	0.0193242
162	64.5057	0.32989	0.0162333
147	64.4815	0.3142	0.0136368
133	67.216	0.299004	0.0114556
133	67.5445	0.284331	0.00962331
131	64.4632	0.270248	0.00808408
127	60.9315	0.256916	0.00679104
117	59.0983	0.244414	0.00570483
113	61.4374	0.232751	0.00479235
108	66.7527	0.2219	0.00402582
102	69.2797	0.211821	0.0033819
92	70.8416	0.202467	0.00284097
84	73.5485	0.193791	0.00238656
79	77.4181	0.185748	0.00200484
75	82.5613	0.178294	0.00168417
72	87.3162	0.171387	0.00141479
71	90.5072	0.164988	0.00118849
73	94.9546	0.159062	0.000998396
77	99.1245	0.153574	0.000838704
87	104.107	0.148493	0.000704555
93	110.26	0.143789	0.000591863
103	111.961	0.139436	0
97	115.343	0.135407	0
101	115.911	0.131679	0
103	121.869	0.128231	0
108	130.954	0.125041	0
113	137.662	0.122091	0
119	141.189	0.119362	0
124	140.633	0.11684	0
131	144.682	0.114508	0
139	143.703	0.112352	0
147	143.739	0.11036	0
154	150.314	0.108519	0
158	157.127	0.106818	0
166	160.377	0.105246	0
178	152.463	0.103794	0
181	151.867	0.102453	0
187	152.812	0.101214	0
189	151.577	0.10007	0
190	153.784	0.0990135	0
190	159.546	0.0980382	0
190	171.211	0.0971285	0
186	178.011	0.0962458	0
183	178.629	0.095369	0
182	179.669	0.0944921	0
186	180.192	0.0936159	0
192	196.081	0.092744	0.186322
201	212.495	0.100335	0.242118
211	231.126	0.138042	0.29227
221	234.869	0.190185	0.332225
233	228.707	0.243367	0.359838
242	213.384	0.291745	0.376394
246	191.594	0.333129	0.383906
253	174.032	0.367062	0.384301
256	158.333	0.393876	0.379235
252	149.294	0.414222	0.370099
247	139.904	0.428855	0.358084
243	140.93	0.43853	0.34429
240	144.986	0.443952	0.329897
239	160.512	0.445762	0.316477
236	161.886	0.444532	0.306756
232	158.512	0.440767	0.307278
229	156.861	0.43491	0.340585
228	173.102	0.427348	0.414431
232	195.41	0.418417	0.407995
232	199.234	0.408408	0.359676
230	180.354	0.397574	0.305935
227	159.295	0.38613	0.257065
219	145.874	0.374261	0.21508
212	145.412	0.362126	0.17968
208	148.983	0.349857	0.150025
206	152.202	0.337569	0.125241
204	154.506	0.325355	0.104545
202	155.572	0.313293	0.0872661
197	160.578	0.301448	0.0728425
196	157.126	0.289872	0.0608027
194	151.046	0.278606	0.0507529
193	135.41	0.267683	0.0423642
191	134.946	0.257126	0.035362
190	133.973	0.246955	0.0295171
189	131.381	0.23718	0.0246383
188	120.265	0.227809	0.020566
187	104.638	0.218845	0.0171667
187	98.8589	0.210287	0.0143293
186	96.7503	0.202132	0.0119608
186	104.812	0.194373	0.00998387
187	110.908	0.187003	0.00833368
188	120.774	0.180012	0.00695623
189	123.245	0.17339	0.00580646
189	132.07	0.167126	0.00484673
191	133.953	0.161205	0.00404564
193	139.721	0.155617	0.00337695
194	136.266	0.150347	0.00281878
196	135.612	0.145381	0.00235288
198	131.915	0.140708	0.00196398
200	136.776	0.136312	0.00163936
202	141.997	0.132182	0.0013684
203	148.648	0.130973	0.00114222
204	150.828	0.13951	0.000953426
205	153.429	0.152826	0.000795838
205	157.421	0.166679	0.000664297
204	151.688	0.179211	0.000554498
205	142.757	0.189718	0.000462847
206	134.434	0.198045	0.000386345
205	134.484	0.204285	0.000322487
204	135.211	0.208635	0.000269184
203	128.118	0.211323	0
203	122.551	0.212577	0
202	113.604	0.212614	0
202	109.698	0.211626	0
201	103.387	0.209786	0
201	106.051	0.207248	0
201	109.713	0.204144	0
200	114.232	0.20059	0
199	114.157	0.196687	0
198	113.294	0.19252	0
198	113.902	0.188164	0
198	116.23	0.183682	0
198	118.128	0.179129	0
198	120.84	0.174549	0
197	122.554	0.169981	0
197	127.518	0.165457	0
193	129.594	0.161004	0
189	131.862	0.159423	0
190	131.025	0.167853	0
191	134.256	0.181148	0
192	139.793	0.194912	0
192	145.437	0.207228	0
191	145.009	0.217382	0
191	137.614	0.225226	0
190	125.692	0.23087	0
189	113.332	0.234528	0
188	101.728	0.236449	0
186	98.8078	0.236878	0
184	98.2875	0.236046	0
183	97.7562	0.234158	0
181	91.6586	0.23142	0
178	88.4957	0.228058	0
176	85.1624	0.224246	0
174	85.4806	0.220108	0
173	85.2099	0.215741	0
172	85.3379	0.21122	0
170	87.4767	0.206607	0
167	90.4526	0.201952	0
166	92.7071	0.197298	0
164	92.9377	0.192679	0
163	93.4905	0.188124	0
162	98.4007	0.183655	0
161	103.286	0.179293	0
159	107.909	0.175051	0
156	112.654	0.170942	0
154	114.481	0.166974	0
150	114.712	0.163153	0
145	115.192	0.159483	0
143	119.202	0.155966	0
140	124.688	0.152604	0
138	128.947	0.149396	0
138	130.479	0.146339	0
139	129.084	0.143433	0
137	131.623	0.140673	0
134	136.344	0.138024	0
130	142.413	0.135365	0
128	147.542	0.132637	0
126	152.16	0.129832	0
124	159.552	0.126962	0
122	163.098	0.124051	0
121	167.23	0.12112	0
119	172.413	0.118194	0
118	180.891	0.115291	0
117	195.063	0.112428	0
114	205.12	0.10962	0
110	209.96	0.106879	0
105	211.357	0.104214	0
105	207.925	0.101631	0
104	205.12	0.0991367	0
104	202.027	0.096656	0
105	212.506	0.0939896	0.284098
104	228.329	0.101297	0.370517
106	250.074	0.14434	0.452559
104	270.151	0.204599	0.518743
106	287.282	0.266228	0.565488
109	305.601	0.322303	0.594706
118	319.813	0.370226	0.609472
143	331.592	0.409446	0.612752
153	316.227	0.440309	0.607115
170	280.693	0.463462	0.594723

## Sheet: patient 12
Real BG	Generated BG	Insulin	Carbs
133	145.241	0.11892	0
131	142.96	0.119513	0
130	149.897	0.120072	0
129	161.037	0.1206	0
128	166.494	0.121096	0
126	168.65	0.121563	0
128	174.348	0.121994	0
146	182.497	0.133025	0.256117
147	189.31	0.18194	0.332814
149	192.877	0.248963	0.401753
148	188.68	0.317207	0.456675
148	188.496	0.379306	0.494632
151	194.271	0.432505	0.517389
155	218.095	0.476233	0.527715
163	240.336	0.510913	0.528258
178	268.813	0.537372	0.521294
195	275.334	0.556568	0.508736
207	282.839	0.569455	0.492221
211	263.854	0.576927	0.47326
206	247.574	0.579796	0.453474
212	220.827	0.578788	0.435027
216	218.015	0.574541	0.421665
224	216.695	0.567619	0.422382
228	218.663	0.558511	0.468167
227	212.195	0.547644	0.569675
228	228.364	0.535389	0.560828
229	265.479	0.522064	0.494408
231	291.309	0.507945	0.420536
240	298.88	0.493266	0.35336
265	273.341	0.478229	0.295647
268	250.702	0.466558	0.246987
268	215.531	0.467494	0.206224
265	180.944	0.474566	0.172156
260	143.514	0.482243	0.143707
252	127.094	0.48815	0.119955
244	121.054	0.491431	0.100129
238	122.96	0.49195	0.0835791
230	118.296	0.489884	0.0697647
224	121.755	0.48554	0.0582336
218	119.208	0.479259	0.0486084
211	112.853	0.471373	0.0405741
204	107.603	0.462188	0.0338677
197	106.041	0.451978	0.0282699
187	98.7671	0.440983	0.0235972
189	79.6722	0.429412	0.0196969
186	65.0991	0.417445	0.0164413
181	59.3591	0.405235	0.0137238
172	60.411	0.392913	0.0114554
161	62.5173	0.380587	0.009562
153	69.766	0.36835	0.00798153
144	79.6899	0.356278	0.0066623
145	88.4234	0.344433	0.00556111
141	89.4745	0.332865	0.00464193
136	86.5958	0.321615	0.00387469
134	83.4922	0.310698	0.00323425
132	81.6865	0.300086	0.00269968
128	81.1253	0.289769	0.00225346
126	78.5946	0.279758	0.00188099
126	78.5213	0.270066	0.00157009
126	75.4869	0.260709	0.00131057
125	74.055	0.251698	0.00109395
125	71.9736	0.243043	0.000913139
126	77.0856	0.234747	0.00076221
128	82.048	0.226813	0.000636227
127	84.8906	0.219241	0.000531067
127	81.1413	0.212025	0.000443289
128	75.1301	0.205147	0.000370019
128	68.996	0.198547	0
130	62.555	0.19219	0
128	56.1258	0.186065	0
120	56.5051	0.18017	0
121	61.9223	0.174507	0
120	68.7428	0.169077	0
119	71.7767	0.16388	0
116	74.8861	0.158917	0
115	80.1544	0.154184	0
113	84.2155	0.14968	0
110	88.3108	0.1454	0
107	91.6823	0.141249	0
107	96.4607	0.136906	0
106	94.4044	0.132213	0
104	97.8023	0.127151	0
98	99.8169	0.121765	0
92	109.439	0.11612	0
86	114.399	0.110287	0
84	120.887	0.104334	0
88	129.461	0.0983218	0
93	139.048	0.0923024	0
106	147.59	0.086321	0
122	150.871	0.080504	0
150	153.005	0.0752137	0
169	160.839	0.0706796	0
182	166.249	0.0669577	0.256117
197	172.115	0.0764519	0.332814
197	182.735	0.130935	0.401753
203	194.613	0.207256	0.456675
205	211.676	0.285622	0.494632
202	223.968	0.357353	0.517389
197	243.135	0.419157	0.527715
195	245.528	0.470297	0.528258
190	229.239	0.5112	0.521294
180	199.29	0.542779	0.508736
177	173.189	0.5661	0.492221
170	169.7	0.582234	0.47326
162	185.299	0.592189	0.453474
157	203.762	0.59688	0.435027
152	204.542	0.597124	0.421665
146	203.437	0.593646	0.422382
139	200.73	0.587081	0.468167
133	198.527	0.577984	0.569675
129	179.927	0.566839	0.560828
123	172.488	0.554065	0.494408
117	171.868	0.539922	0.420536
122	174.862	0.524352	0.35336
120	161.998	0.507448	0.295647
116	148.851	0.489426	0.246987
112	138.367	0.470539	0.206224
108	135.913	0.451038	0.172156
102	137.241	0.431154	0.143707
96	139.325	0.411088	0.119955
93	147.25	0.391015	0.100129
89	148.99	0.371084	0.0835791
87	148.353	0.351418	0.0697647
86	146.285	0.332117	0.0582336
83	149.238	0.313265	0.0486084
81	147.014	0.294928	0.0405741
81	142.379	0.277297	0.0338677
83	139.076	0.260911	0.0282699
83	143.409	0.246037	0.0235972
86	142.24	0.232712	0.0196969
97	131.938	0.220866	0.0164413
112	121.594	0.210386	0.0137238
125	115.696	0.201145	0.0114554
138	113.592	0.193019	0.009562
151	114.851	0.185889	0.00798153
162	120.307	0.179647	0.0066623
175	123.122	0.174195	0.00556111
186	125.435	0.169442	0.00464193
187	121.346	0.16531	0.00387469
178	120.774	0.161727	0.00323425
173	113.128	0.158628	0.00269968
161	113.135	0.155958	0.00225346
155	113.758	0.153666	0.00188099
158	120.251	0.151705	0.00157009
162	127.992	0.150037	0.00131057
166	134.93	0.148625	0.00109395
171	140.274	0.147437	0.000913139
173	136.833	0.146446	0.00076221
171	135.254	0.145627	0.000636227
171	136.366	0.144956	0.000531067
172	138.199	0.148872	0.000443289
176	138.831	0.168782	0.000370019
185	133.819	0.196456	0
74	129.432	0.22469	0
69	130.166	0.249835	0
74	134.668	0.270454	0
80	142.586	0.286266	0
81	145.52	0.297509	0
86	145.674	0.304639	0
92	144.285	0.308173	0
95	142.345	0.308623	0
100	144.257	0.306469	0
98	140.605	0.302141	0
99	136.452	0.296024	0
99	127.963	0.288454	0
100	121.838	0.279725	0
100	118.514	0.270093	0
97	110.766	0.259776	0
92	103.984	0.248963	0
95	95.0467	0.237817	0
99	95.2173	0.226475	0
102	98.2453	0.215053	0
105	102.227	0.203648	0
105	101.097	0.192343	0
106	101.28	0.181205	0
111	102.844	0.170444	0
117	106.664	0.160659	0
125	108.642	0.152148	0
131	107.986	0.144959	0
133	108.308	0.139022	0
137	111.948	0.134223	0
140	118.363	0.130433	0
143	128.843	0.127534	0
142	135.62	0.125433	0
141	142.504	0.124036	0
140	151.256	0.123248	0
140	162.293	0.122981	0
140	170.652	0.123151	0
141	172.583	0.123689	0
142	174.436	0.124529	0
143	179.846	0.125616	0
141	178.762	0.126902	0
139	177.248	0.128344	0
137	172.909	0.129906	0
135	174.282	0.131556	0
135	173.678	0.133269	0
132	169.716	0.13502	0
128	171.139	0.136791	0
126	171.968	0.138565	0
123	176.089	0.140328	0
123	172.996	0.14207	0
122	170.706	0.143781	0
121	166.823	0.145453	0
121	161.69	0.14708	0
120	153.582	0.148658	0
116	147.378	0.150183	0
113	144.463	0.151652	0
112	145.697	0.153065	0
112	142.726	0.154419	0
114	144.219	0.155714	0
115	144.418	0.156951	0
116	142.998	0.158129	0
117	137.956	0.15925	0
118	134.038	0.160316	0
118	137.656	0.161326	0
117	137.045	0.162283	0
116	137.371	0.163188	0
114	135.145	0.164044	0
112	137.963	0.164852	0
110	139.257	0.165613	0
108	143.348	0.166331	0
108	146.678	0.167007	0
107	153.292	0.167642	0
105	151.825	0.168076	0
104	154.596	0.167731	0
103	151.717	0.166331	0
102	153.379	0.163858	0
101	150.994	0.160407	0
100	150.357	0.156115	0
99	157.99	0.151253	0
98	163.758	0.146408	0
99	167.253	0.141923	0
99	158.277	0.137923	0
100	147.706	0.134435	0
102	142.776	0.131437	0
104	141.368	0.128891	0
109	140.131	0.12675	0
111	136.431	0.124967	0
115	134.089	0.123499	0
120	140.338	0.122307	0
123	144.81	0.121354	0
126	148.699	0.120608	0
128	149.821	0.12004	0
131	153.171	0.119627	0
133	155.01	0.119344	0
135	150.924	0.119174	0
136	147.333	0.119098	0
136	143.618	0.119101	0
135	141.224	0.119172	0
135	141.28	0.119297	0
134	147.311	0.119467	0
135	155.633	0.119674	0
136	161.852	0.119909	0
136	163.868	0.120167	0
135	164.306	0.120442	0
133	160.079	0.120728	0
132	158.113	0.121023	0
131	156.018	0.121322	0
130	156.272	0.121622	0
129	152.911	0.121921	0
128	147.87	0.122217	0
126	144.992	0.122509	0
124	147.194	0.122794	0
122	151.746	0.123072	0
121	155.213	0.123342	0
120	152.613	0.123603	0
120	154.901	0.123855	0
119	155.287	0.124098	0
119	158.49	0.12433	0
119	157.163	0.124553	0
118	156.031	0.124766	0
118	160.114	0.124968	0
118	164.27	0.125162	0
117	168.835	0.125345	0
116	170.365	0.125519	0
115	172.4	0.125684	0
115	173.026	0.12584	0
114	165.969	0.125981	0
110	163.328	0.126079	0
103	160.636	0.126123	0
106	163.104	0.125994	0
109	162.287	0.125274	0
113	160.961	0.123768	0
116	163.363	0.121469	0
116	163.107	0.118451	0
119	167.196	0.114817	0
148	169.457	0.110798	0
163	173.396	0.106918	0.102887
