# Supplementary material for: Generative deep learning for the development of a type 1 diabetes simulator
Source: Commun Med (Lond). 2024 Mar 16;4:51. doi: 10.1038/s43856-024-00476-0 (PMC10944502; doi:10.1038/s43856-024-00476-0)
Supplement: Supplementary file 4 — Supplementary Data 2 [file 43856_2024_476_MOESM4_ESM.xlsx]

## Sheet: insulin
p1	p2	p3	p4	p5	p6	p7	p8	p9	p10	p11	p12	p13	p14	p15	p16	p17	p18	p19	p20	p21	p22	p23	p24	p25	p26	p27
0.0812771	0.030253	-0.98541	-0.927735	0.712675	-0.890279	-0.867106	-0.840433	-0.95539	-0.877235	-0.03547	-0.988312	-0.695607	-0.887659	0.887815	-0.822871	0.676323	-0.88114	0.242718	-0.791954	-0.688106	-0.441936	0.338397	-0.974499	-0.388047	-0.824503	-0.833968
0.309055	0.594146	0.173014	0.573726	0.455946	0.257021	0.673335	0.697383	-0.144525	0.732456	0.717662	0.968381	0.220838	0.799368	0.792981	0.537631	0.633592	0.640295	0.52623	0.186882	0.436756	0.691125	0.349166	0.465074	0.609044	0.204657	0.413325
0.309055	0.425165	0.284853	0.856895	0.256758	0.208962	0.198372	0.455288	0.240084	0.402112	0.92597	0.676929	0.27777	0.891052	0.804947	0.533455	0.801655	0.568458	0.362313	0.808022	0.849975	-0.137087	0.766268	0.17408	0.884905	0.92389	0.0376503
0.153306	0.341083	0.549718	0.846719	0.224814	0.368221	0.722749	0.375422	0.0748366	0.176223	0.762632	0.553253	0.227886	0.904637	0.722842	0.654951	0.741972	0.322176	0.493795	0.815339	0.661532	0.84265	0.487493	0.303198	0.127758	0.813926	0.499391
0.733932	0.309334	0.419143	0.758035	0.443904	0.175577	0.47457	0.318444	0.0442088	0.305333	0.75923	0.584754	0.337216	0.910833	0.665461	0.42602	0.759747	0.21692	0.44559	0.836185	0.684871	0.917462	0.462922	0.606601	0.181774	0.199502	0.460739
0.597678	0.33655	0.517252	0.626806	0.316393	-0.0546951	0.336611	0.260804	0.0504459	0.455933	0.709916	0.614888	0.294504	0.913655	0.664603	0.415839	0.760785	0.152106	0.382149	0.682861	0.685511	0.657582	0.48444	0.570591	0.25478	0.447175	0.392348
0.615311	0.340891	0.577106	0.59677	0.334077	0.113958	0.299248	0.231941	0.11835	0.515568	0.717788	0.583518	0.325213	0.887211	0.649397	0.440235	0.762282	0.228213	0.380029	0.535112	0.683649	0.589654	0.473434	0.611218	0.228214	0.458681	0.367516
0.653749	0.334378	0.590786	0.579512	0.370733	0.109236	0.24745	0.303223	0.207657	0.443778	0.684704	0.591896	0.351939	0.889338	0.655535	0.506248	0.755591	0.284573	0.390882	0.515693	0.629113	0.601652	0.513198	0.648221	0.229352	0.466175	0.3386
0.664588	0.326698	0.59855	0.574661	0.429434	0.122524	0.163859	0.287373	0.269934	0.433978	0.706591	0.564353	0.348189	0.891357	0.604703	0.499046	0.733785	0.273037	0.39155	0.499176	0.639878	0.59777	0.460817	0.650784	0.311277	0.363366	0.330875
0.702286	0.303448	0.58415	0.559521	0.392486	0.322768	0.219895	0.307689	0.30705	0.370721	0.69195	0.506055	0.407906	0.892113	0.562284	0.435288	0.713567	0.254378	0.501672	0.459978	0.65598	0.517828	0.452564	0.555857	0.322328	0.308972	0.286146
0.598895	0.301521	0.614471	0.67221	0.41131	0.269703	0.298133	0.313084	0.286821	0.324231	0.654098	0.488015	0.47591	0.893144	0.561275	0.448869	0.710787	0.224922	0.481756	0.498466	0.6689	0.507067	0.429097	0.50872	0.297946	0.318397	0.300924
0.614212	0.315175	0.580245	0.670103	0.408773	0.115033	0.307973	0.296872	0.292288	0.384078	0.645818	0.486497	0.480493	0.893152	0.54484	0.441677	0.707018	0.176215	0.50479	0.537588	0.593774	0.520188	0.439885	0.491742	0.292405	0.268107	0.283785
0.562644	0.323602	0.534307	0.665631	0.361414	0.100276	0.312705	0.326023	0.337872	0.352258	0.604551	0.483273	0.399034	0.892742	0.569138	0.451132	0.700869	0.200166	0.522366	0.47895	0.593493	0.537429	0.413847	0.507725	0.328156	0.267647	0.430018
0.536542	0.283599	0.504028	0.672282	0.295225	0.113837	0.288416	0.365305	0.354427	0.307756	0.626798	0.490946	0.383036	0.893168	0.547884	0.450884	0.698848	0.250736	0.509262	0.463098	0.589447	0.482537	0.41921	0.489011	0.308314	0.238412	0.531148
0.569676	0.29008	0.510349	0.680116	0.302303	0.137804	0.277073	0.37865	0.341347	0.296495	0.620696	0.43633	0.379512	0.893785	0.520943	0.443284	0.702765	0.241241	0.458849	0.437697	0.522195	0.457369	0.39919	0.440689	0.322955	0.224804	0.487946
0.519541	0.26971	0.516998	0.672797	0.305107	0.126422	0.284309	0.41466	0.35353	0.294732	0.633082	0.457684	0.395252	0.845218	0.516763	0.444499	0.686878	0.20852	0.387095	0.397284	0.505127	0.431138	0.383538	0.44591	0.290468	0.247012	0.45396
0.507321	0.263379	0.538044	0.660436	0.339394	0.211534	0.30198	0.409887	0.354963	0.312487	0.638612	0.479015	0.428197	0.8454	0.531007	0.422171	0.685198	0.207711	0.386561	0.347408	0.516033	0.41727	0.389262	0.46732	0.281468	0.264476	0.448974
0.473429	0.27725	0.561332	0.653805	0.333657	0.237688	0.254939	0.42198	0.324878	0.350556	0.641371	0.458895	0.424778	0.845762	0.520361	0.422671	0.67807	0.222665	0.387548	0.352231	0.505701	0.442363	0.396296	0.474457	0.303235	0.316181	0.507671
0.471484	0.27675	0.59262	0.651459	0.321709	0.223572	0.2175	0.427092	0.313909	0.341539	0.660355	0.450746	0.421047	0.846241	0.488478	0.40731	0.630615	0.226835	0.37569	0.342482	0.517152	0.430555	0.363446	0.453705	0.321214	0.337539	0.505859
0.450937	0.26747	0.604832	0.639641	0.319003	0.252804	0.214789	0.392598	0.265355	0.350533	0.676485	0.440445	0.431769	0.846528	0.469677	0.404941	0.633359	0.218176	0.371761	0.350937	0.512635	0.472027	0.366264	0.451818	0.326963	0.311799	0.502468
0.431897	0.283841	0.644266	0.608303	0.307601	0.197541	0.243118	0.379502	0.314686	0.334975	0.668596	0.392099	0.41918	0.846719	0.470482	0.442881	0.614334	0.218787	0.355802	0.345082	0.517647	0.46399	0.362539	0.414278	0.320982	0.286418	0.499204
0.430089	0.280556	0.631203	0.64749	0.299069	0.242263	0.254992	0.366771	0.325629	0.317471	0.678306	0.390981	0.415117	0.843595	0.469933	0.409209	0.616386	0.198676	0.38796	0.359169	0.50625	0.487966	0.368431	0.404205	0.315005	0.288096	0.465713
0.407273	0.268001	0.604664	0.657486	0.285596	0.27527	0.272196	0.378069	0.333306	0.346498	0.676366	0.395999	0.429941	0.844195	0.468841	0.401589	0.621001	0.225072	0.38691	0.342651	0.463934	0.434449	0.368518	0.403574	0.308114	0.282569	0.46592
0.400724	0.242961	0.615193	0.667147	0.266709	0.261913	0.268521	0.373409	0.327338	0.35636	0.656426	0.395156	0.430839	0.84455	0.456334	0.416957	0.585289	0.21363	0.376784	0.344549	0.452608	0.415492	0.36055	0.401666	0.311093	0.271215	0.459105
0.41091	0.219421	0.631212	0.665705	0.26027	0.304874	0.235885	0.356957	0.31289	0.363747	0.659728	0.376398	0.431384	0.844763	0.462521	0.422577	0.55316	0.241667	0.383463	0.364329	0.445952	0.392905	0.370453	0.3925	0.291325	0.286615	0.430744
0.397157	0.214103	0.631637	0.666468	0.267613	0.305702	0.241214	0.339267	0.298961	0.374547	0.669754	0.382788	0.419581	0.609401	0.453948	0.418883	0.542297	0.279497	0.399094	0.34773	0.446194	0.374281	0.334703	0.397268	0.353521	0.270864	0.430235
0.385756	0.221191	0.652397	0.704056	0.244115	0.325778	0.246196	0.337189	0.297396	0.372856	0.648005	0.399438	0.416041	0.598498	0.456032	0.429318	0.515608	0.265808	0.380074	0.352203	0.439296	0.378847	0.324237	0.382142	0.368924	0.265991	0.428867
0.387039	0.218409	0.641893	0.69737	0.252406	0.343219	0.250053	0.324799	0.292733	0.362077	0.643045	0.414134	0.426469	0.598418	0.456948	0.443499	0.518049	0.262007	0.369944	0.335204	0.432987	0.356578	0.335591	0.404407	0.368377	0.252334	0.430469
0.34989	0.249274	0.624479	0.689502	0.231052	0.37219	0.287541	0.327025	0.313378	0.369973	0.643816	0.400542	0.437763	0.599331	0.446099	0.403176	0.513631	0.283259	0.363975	0.335828	0.434421	0.355665	0.34342	0.41027	0.361171	0.230996	0.467293
0.330661	0.236952	0.534731	0.694577	0.222543	0.363524	0.296031	0.298156	0.318431	0.363161	0.619498	0.398022	0.443941	0.598217	0.434036	0.359308	0.506324	0.273167	0.362222	0.338595	0.429469	0.347461	0.340191	0.410198	0.355116	0.251165	0.466051
0.315406	0.242838	0.551181	0.695544	0.192634	0.377435	0.283663	0.311394	0.292613	0.366027	0.604996	0.382106	0.436676	0.587275	0.429628	0.309737	0.502778	0.27413	0.355711	0.336766	0.433482	0.340852	0.345748	0.418398	0.346491	0.274951	0.453198
0.316402	0.227881	0.594362	0.693602	0.183992	0.34386	0.295111	0.315997	0.29795	0.346296	0.585669	0.37946	0.432354	0.587537	0.432713	0.319687	0.498769	0.266669	0.346567	0.334418	0.428073	0.331148	0.344118	0.40388	0.389779	0.294795	0.436331
0.315193	0.218414	0.55719	0.689078	0.176301	0.394545	0.293443	0.315143	0.313804	0.344323	0.584265	0.381406	0.421265	0.586711	0.423396	0.3287	0.489341	0.26218	0.329789	0.309009	0.424545	0.32945	0.350611	0.399242	0.372668	0.280674	0.433682
0.305259	0.215393	0.58416	0.693168	0.186927	0.387726	0.28015	0.322135	0.32381	0.359988	0.590846	0.386656	0.43023	0.587155	0.423599	0.338177	0.491424	0.258513	0.331334	0.315327	0.435658	0.331674	0.365018	0.402293	0.361803	0.351595	0.442442
0.270948	0.21394	0.58402	0.694249	0.193378	0.399353	0.278048	0.331524	0.316856	0.373697	0.597896	0.394544	0.431953	0.587501	0.417925	0.355924	0.499344	0.250084	0.325308	0.313769	0.436094	0.334169	0.340688	0.394207	0.372493	0.358072	0.44746
0.271525	0.211999	0.547362	0.711556	0.177999	0.394708	0.29057	0.335326	0.313497	0.384697	0.583058	0.392018	0.427973	0.587919	0.41913	0.337822	0.494524	0.20964	0.3258	0.323183	0.441089	0.33678	0.319313	0.396012	0.38143	0.371869	0.425997
0.266469	0.202064	0.581563	0.701778	0.180966	0.390857	0.293794	0.34047	0.296418	0.374123	0.585712	0.395119	0.444345	0.587654	0.417656	0.349733	0.483601	0.214041	0.311948	0.316318	0.442693	0.338942	0.322599	0.414711	0.382628	0.364432	0.395692
0.26751	0.196109	0.577897	0.698276	0.162257	0.385094	0.296539	0.34198	0.286918	0.372524	0.581851	0.397689	0.440899	0.588022	0.393486	0.384721	0.479645	0.218259	0.311001	0.316871	0.447362	0.335736	0.340107	0.413657	0.349756	0.368697	0.392834
0.266614	0.197815	0.578423	0.70154	0.166629	0.413171	0.327747	0.338017	0.279459	0.371581	0.580309	0.398119	0.434621	0.587443	0.40315	0.37251	0.479745	0.212894	0.32101	0.310759	0.436283	0.324602	0.348378	0.396004	0.324256	0.371595	0.377369
0.247835	0.197583	0.574328	0.702696	0.165498	0.408166	0.329366	0.340967	0.28122	0.372352	0.587752	0.401381	0.429792	0.588387	0.401431	0.335254	0.471074	0.208049	0.326228	0.297694	0.431775	0.35187	0.292029	0.396385	0.337415	0.359462	0.382999
0.226767	0.185389	0.576258	0.687039	0.166159	0.411835	0.324517	0.33175	0.310012	0.378296	0.585274	0.403568	0.425634	0.588397	0.407905	0.338854	0.478409	0.228888	0.324133	0.292816	0.42771	0.336859	0.274205	0.398476	0.336575	0.360992	0.394247
0.218922	0.183856	0.574208	0.703738	0.174403	0.393833	0.331534	0.344667	0.307129	0.375296	0.58529	0.401595	0.427666	0.5883	0.411718	0.361483	0.476034	0.228183	0.338009	0.285185	0.431731	0.33718	0.280685	0.394274	0.333165	0.361999	0.386248
0.215669	0.190266	0.570569	0.70261	0.178739	0.408439	0.32437	0.343288	0.303199	0.358135	0.58798	0.39932	0.448252	0.587929	0.409194	0.354574	0.47045	0.21981	0.33694	0.287853	0.422767	0.336997	0.279951	0.379346	0.324806	0.353425	0.38558
0.214773	0.196971	0.570088	0.705672	0.177579	0.407442	0.298537	0.340631	0.290558	0.346996	0.59245	0.402602	0.442986	0.586996	0.405366	0.353798	0.475962	0.215302	0.306682	0.273167	0.426825	0.341714	0.283498	0.368465	0.33336	0.345571	0.391721
0.223442	0.193354	0.547834	0.707913	0.16806	0.400302	0.296975	0.344387	0.29758	0.334374	0.59197	0.402644	0.434497	0.587512	0.405789	0.34596	0.462433	0.214182	0.309442	0.26924	0.423139	0.347483	0.293868	0.367526	0.339832	0.331361	0.392298
0.222933	0.198475	0.558676	0.704593	0.171455	0.398402	0.300344	0.345321	0.293754	0.344474	0.602429	0.398851	0.433922	0.587826	0.409407	0.36144	0.446325	0.207755	0.303028	0.272165	0.425924	0.335501	0.302048	0.363448	0.345384	0.324572	0.387267
0.223885	0.208045	0.548373	0.700685	0.176985	0.380461	0.28966	0.349602	0.287215	0.359034	0.600077	0.40765	0.435029	0.587861	0.406604	0.375862	0.453027	0.205572	0.310926	0.259409	0.429071	0.337683	0.289397	0.357136	0.354388	0.320389	0.389921
0.228455	0.216246	0.55753	0.695801	0.172816	0.384469	0.28392	0.344613	0.282692	0.400125	0.601314	0.407717	0.438823	0.587721	0.408046	0.377997	0.453583	0.200687	0.323103	0.244568	0.427431	0.332567	0.287768	0.365882	0.362573	0.308719	0.392331
0.238918	0.215461	0.555179	0.697448	0.172635	0.370156	0.295597	0.363128	0.281642	0.401295	0.594646	0.415469	0.442313	0.58786	0.405927	0.386213	0.448119	0.193253	0.328081	0.240576	0.430021	0.321618	0.291972	0.364743	0.355488	0.296761	0.388377
0.240222	0.225731	0.556949	0.698671	0.16157	0.367682	0.299383	0.35958	0.284627	0.389282	0.599127	0.431777	0.445124	0.587141	0.409978	0.383896	0.446848	0.197511	0.331358	0.246706	0.425053	0.329378	0.294542	0.36039	0.36362	0.296618	0.396322
0.23033	0.219343	0.563382	0.697582	0.162134	0.344646	0.295815	0.34442	0.268966	0.387053	0.596507	0.433018	0.446332	0.588185	0.411384	0.371926	0.447865	0.202675	0.324065	0.258416	0.438692	0.336446	0.300622	0.358221	0.357974	0.290064	0.398722
0.24193	0.211325	0.567845	0.701143	0.154362	0.358842	0.292148	0.343395	0.269049	0.39135	0.606365	0.419427	0.443678	0.588485	0.417247	0.371928	0.442592	0.204749	0.324689	0.247575	0.444168	0.32798	0.300044	0.362197	0.358321	0.290862	0.392107
0.242479	0.209568	0.566192	0.686725	0.162142	0.351409	0.27448	0.336202	0.258411	0.393084	0.608	0.418864	0.44247	0.571128	0.414762	0.371843	0.43699	0.21493	0.330864	0.223754	0.440033	0.319439	0.299298	0.366768	0.351689	0.300388	0.397506
0.247124	0.216475	0.565485	0.684373	0.153838	0.343925	0.279697	0.337744	0.253481	0.408053	0.61258	0.417742	0.44264	0.571542	0.412096	0.377705	0.427079	0.222017	0.328673	0.236471	0.435134	0.328407	0.300837	0.387574	0.344683	0.323516	0.393618
0.23969	0.22197	0.563203	0.68473	0.146595	0.349957	0.288806	0.336224	0.245964	0.400652	0.616533	0.414633	0.445608	0.572107	0.410877	0.377637	0.422115	0.22395	0.324312	0.239706	0.442442	0.331912	0.315974	0.392386	0.343203	0.32885	0.399973
0.237554	0.221363	0.560359	0.680379	0.143811	0.335666	0.280063	0.337368	0.239314	0.385834	0.613656	0.40843	0.441018	0.572303	0.414538	0.381251	0.421964	0.222802	0.310264	0.241592	0.444134	0.325194	0.312122	0.396267	0.341764	0.321039	0.401914
0.227433	0.213393	0.554386	0.681917	0.140604	0.326798	0.281044	0.339444	0.252248	0.393019	0.607565	0.404678	0.438808	0.57271	0.426535	0.386802	0.42415	0.222749	0.305279	0.243675	0.436221	0.326646	0.311195	0.40378	0.338249	0.323065	0.402611
0.216915	0.219235	0.552352	0.68455	0.139321	0.31841	0.280556	0.351351	0.267718	0.378136	0.608474	0.40418	0.446355	0.573915	0.429887	0.387589	0.438768	0.226379	0.310005	0.246609	0.440865	0.326035	0.309771	0.404615	0.343427	0.316401	0.407667
0.221225	0.214925	0.559592	0.681097	0.138372	0.316601	0.26081	0.347896	0.283029	0.375396	0.613851	0.403418	0.446062	0.572642	0.434795	0.385868	0.441184	0.225263	0.30983	0.252016	0.443306	0.327855	0.306066	0.40226	0.340816	0.33324	0.428681
0.229007	0.223026	0.561073	0.679005	0.155572	0.294614	0.271419	0.342572	0.291632	0.366034	0.618498	0.402709	0.44538	0.572888	0.432638	0.396832	0.438124	0.212076	0.313502	0.256145	0.438806	0.33674	0.307383	0.406479	0.34672	0.346079	0.430984
0.229603	0.218513	0.562231	0.680993	0.160367	0.304535	0.278288	0.341292	0.301114	0.35646	0.616168	0.395524	0.446388	0.572372	0.428393	0.399778	0.440187	0.219707	0.305441	0.244265	0.441527	0.326139	0.31245	0.40076	0.366363	0.341732	0.433131
0.230643	0.22115	0.561597	0.670291	0.160599	0.309249	0.273357	0.339232	0.317339	0.35123	0.615919	0.389279	0.450413	0.58606	0.427662	0.397899	0.437143	0.214769	0.307862	0.236558	0.428954	0.325823	0.311257	0.397427	0.369614	0.340245	0.438629
0.237549	0.213026	0.562753	0.66209	0.157852	0.307799	0.26161	0.338498	0.344877	0.350794	0.620861	0.385727	0.457393	0.585849	0.428521	0.389021	0.427503	0.217044	0.306971	0.241185	0.462411	0.324542	0.310093	0.401756	0.367683	0.35444	0.437102
0.244381	0.207111	0.558571	0.637691	0.150929	0.310587	0.255472	0.355945	0.36112	0.350168	0.608784	0.388008	0.453933	0.585798	0.429291	0.383363	0.424087	0.224118	0.327557	0.232302	0.448014	0.324146	0.31888	0.402197	0.363768	0.367707	0.427996
0.245362	0.212677	0.557488	0.637309	0.152685	0.316651	0.269031	0.350062	0.364594	0.350147	0.596106	0.379016	0.457117	0.585676	0.424702	0.387372	0.426784	0.218956	0.340592	0.22721	0.452558	0.327043	0.315929	0.404184	0.360189	0.381118	0.438065
0.245539	0.208054	0.552328	0.634508	0.147659	0.312641	0.270764	0.358215	0.381844	0.347254	0.579514	0.387424	0.458652	0.586323	0.424144	0.390502	0.427192	0.21567	0.336588	0.224655	0.454212	0.337159	0.314039	0.399718	0.363238	0.368846	0.446968
0.242053	0.208356	0.552891	0.633913	0.157941	0.316479	0.27286	0.361926	0.377073	0.336519	0.588296	0.391075	0.452968	0.569222	0.420763	0.386006	0.435221	0.218572	0.341891	0.228248	0.461754	0.320446	0.308885	0.402675	0.352673	0.366638	0.441637
0.233547	0.203136	0.549251	0.635088	0.15613	0.321494	0.264665	0.359919	0.389203	0.338194	0.588246	0.386048	0.454682	0.569107	0.418569	0.393803	0.434836	0.230667	0.336367	0.231845	0.456982	0.314384	0.313957	0.400133	0.356519	0.369528	0.439074
0.227226	0.203428	0.550984	0.635778	0.151721	0.308029	0.263018	0.362404	0.389977	0.341187	0.589426	0.386508	0.451504	0.568568	0.407348	0.389298	0.434857	0.224379	0.338015	0.227881	0.443413	0.308439	0.318312	0.396248	0.357164	0.367248	0.439619
0.218897	0.201421	0.566948	0.635904	0.146895	0.300023	0.256416	0.35687	0.387953	0.339382	0.581035	0.390405	0.450628	0.568829	0.413012	0.359994	0.430185	0.225062	0.336948	0.233212	0.437009	0.308764	0.315757	0.401369	0.359552	0.363096	0.447278
0.206299	0.20282	0.565288	0.62835	0.144584	0.301711	0.252891	0.360111	0.397709	0.333116	0.584179	0.38807	0.458289	0.568954	0.409418	0.352978	0.427527	0.231406	0.343665	0.255985	0.435328	0.308859	0.323017	0.406485	0.358176	0.365477	0.45456
0.204671	0.208399	0.551984	0.626177	0.155454	0.297032	0.25552	0.34194	0.390469	0.331695	0.583457	0.395482	0.462499	0.568918	0.406265	0.348214	0.424425	0.233316	0.341257	0.274761	0.439833	0.312845	0.326632	0.399918	0.362758	0.36576	0.463
0.206238	0.204	0.552668	0.62529	0.163862	0.300871	0.250834	0.339578	0.383495	0.333249	0.583501	0.394321	0.460629	0.56901	0.410314	0.343507	0.429833	0.229418	0.339369	0.279495	0.438233	0.313837	0.325915	0.396945	0.367403	0.359448	0.462966
0.200096	0.198281	0.547245	0.62808	0.175456	0.306573	0.246206	0.34103	0.380899	0.332349	0.582941	0.397386	0.458823	0.568612	0.406873	0.339591	0.426134	0.232993	0.34178	0.285502	0.443444	0.314374	0.333247	0.390763	0.369973	0.355009	0.45738
0.198386	0.196344	0.546249	0.626731	0.183975	0.311582	0.238118	0.34762	0.375576	0.328015	0.58529	0.396034	0.451741	0.569017	0.407477	0.329724	0.433333	0.233993	0.345166	0.294644	0.442739	0.313277	0.328377	0.391599	0.368444	0.354014	0.459035
0.198624	0.199191	0.54676	0.627284	0.183726	0.30455	0.235618	0.343259	0.387616	0.323276	0.576267	0.392901	0.450484	0.569044	0.407364	0.333051	0.428489	0.242181	0.340426	0.2928	0.439103	0.316621	0.331175	0.394716	0.370165	0.355076	0.459351
0.197642	0.191466	0.547233	0.62406	0.1884	0.304476	0.236209	0.34174	0.37878	0.324323	0.576174	0.399017	0.443734	0.56908	0.4043	0.333146	0.429852	0.245959	0.331919	0.30658	0.438317	0.318847	0.335486	0.385455	0.37006	0.349415	0.460761
0.201087	0.189987	0.549365	0.623756	0.184456	0.308836	0.236681	0.337197	0.373119	0.328003	0.57926	0.397644	0.444494	0.569234	0.405514	0.329455	0.427649	0.251729	0.317237	0.310467	0.439197	0.315976	0.328639	0.385426	0.376071	0.348277	0.455167
0.199791	0.189085	0.551038	0.619494	0.186926	0.312305	0.235858	0.338128	0.370319	0.318609	0.577361	0.391109	0.442818	0.569634	0.40883	0.348287	0.432238	0.248884	0.314234	0.30646	0.440915	0.313719	0.325665	0.383297	0.361664	0.347917	0.451346
0.20049	0.198867	0.550002	0.621499	0.185553	0.313704	0.236246	0.345277	0.373707	0.314971	0.577259	0.393228	0.447524	0.569885	0.407606	0.354659	0.432749	0.25411	0.306759	0.302961	0.43512	0.312321	0.318725	0.38264	0.357874	0.34066	0.451885
0.197057		0.549278	0.619827		0.306042	0.237499	0.350923	0.368861	0.334349	0.571339	0.392466	0.441501	0.56989		0.333622	0.433862	0.272879		0.301893	0.435497	0.31336		0.374637	0.353826	0.335313	0.45956

## Sheet: carbs
p1	p2	p3	p4	p5	p6	p7	p8	p9	p10	p11	p12	p13	p14	p15	p16	p17	p18	p19	p20	p21	p22	p23	p24	p25	p26	p27
-0.00521956	0.633885	0.254346	-0.00395408	0.183552	0.582857	0.810259	0.609963	-0.929278	0.0160857	0.941734	0.378536	0.522961	-0.471417	0.758858	0.107409	0.978543	0.281505	0.299659	0.0425243	0.810484	0.71678	0.593627	0.441346	-0.871476	0.278034	0.623664
-0.0764907	0.639145	0.141464	0.361698	0.13563	0.355178	0.522283	0.569386	-0.269126	0.159662	0.891365	0.387696	0.524232	0.703798	0.861377	0.193405	0.540903	0.451022	0.36362	0.426917	0.399435	0.71826	0.433605	0.186187	-0.144351	0.00918561	0.539726
0.0846933	0.434765	0.133913	0.322555	0.128027	0.278815	0.508265	0.546681	0.692157	0.0808504	0.892549	0.508218	0.40864	0.800384	0.574021	0.184929	0.565354	0.410152	0.278737	0.65283	0.468148	0.691386	0.324831	0.26838	0.27991	0.158229	0.598162
0.0902815	0.364526	0.141202	0.324778	0.0938839	0.401665	0.523445	0.44184	0.549616	0.0132664	0.890863	0.565064	0.557987	0.550883	0.527613	0.219805	0.543284	0.244016	0.267848	0.522046	0.504571	0.700034	0.466212	0.368419	0.221236	0.244906	0.731936
0.196915	0.35423	0.137851	0.317798	0.119187	0.376473	0.551598	0.440397	0.432261	0.0177534	0.891985	0.523076	0.504275	0.515628	0.552243	0.0767698	0.495037	0.163839	0.275674	0.511253	0.646346	0.647699	0.542628	0.398703	0.129032	0.305885	0.763106
0.161514	0.414928	0.135238	0.320115	0.266207	0.373284	0.532479	0.378675	0.488668	0.00607093	0.892312	0.527674	0.439169	0.50446	0.542867	0.113971	0.518817	0.267225	0.266153	0.54078	0.554149	0.555233	0.47022	0.382938	0.151669	0.303853	0.78192
0.15991	0.430679	0.130222	0.320991	0.308567	0.478765	0.512237	0.35156	0.36156	0.0933715	0.879098	0.392862	0.594868	0.454031	0.539648	0.0291685	0.542152	0.257854	0.273022	0.520317	0.52901	0.511811	0.444355	0.241484	0.17729	0.200303	0.654565
0.183969	0.444768	0.139313	0.331991	0.287827	0.397484	0.692817	0.38012	0.412922	0.110616	0.875898	0.405376	0.49272	0.479415	0.492946	0.0729482	0.563535	0.232063	0.470882	0.453069	0.541982	0.499343	0.437351	0.272967	0.201546	0.224677	0.674754
0.223052	0.395898	0.134927	0.330749	0.302269	0.260171	0.684313	0.360643	0.239313	0.157419	0.878511	0.508526	0.524685	0.540158	0.466145	0.100575	0.562197	0.211556	0.472539	0.446197	0.515905	0.517485	0.425891	0.229758	0.244401	0.219553	0.576498
0.15415	0.347358	0.133276	0.329819	0.320451	0.226236	0.692483	0.331179	0.192325	0.162236	0.879062	0.495658	0.542692	0.529061	0.442752	0.114667	0.573953	0.224869	0.422257	0.440753	0.487237	0.52209	0.475342	0.188225	0.265087	0.245407	0.562384
0.16854	0.361011	0.138785	0.335456	0.324089	0.242964	0.659895	0.356134	0.23235	0.165353	0.878795	0.488988	0.566465	0.558428	0.450712	0.162885	0.594613	0.188919	0.418046	0.426269	0.495742	0.496456	0.532294	0.253295	0.248531	0.226142	0.556461
0.129512	0.38745	0.129196	0.336115	0.28082	0.308333	0.653614	0.417307	0.171574	0.119569	0.880475	0.474516	0.483907	0.567448	0.445479	0.167664	0.58667	0.228925	0.418247	0.444748	0.534938	0.487084	0.526044	0.253256	0.237899	0.238255	0.498354
0.140426	0.421193	0.130469	0.337464	0.323105	0.294218	0.659126	0.388356	0.195673	0.1935	0.780495	0.455728	0.460254	0.564132	0.448307	0.22498	0.58752	0.185932	0.372478	0.381066	0.517582	0.407693	0.516978	0.224881	0.246588	0.246921	0.493343
0.169918	0.415793	0.118729	0.338026	0.312027	0.296001	0.609254	0.411066	0.179877	0.192013	0.776986	0.432902	0.450015	0.582572	0.450396	0.230383	0.548722	0.187651	0.360952	0.343371	0.515485	0.371402	0.472361	0.299028	0.239455	0.312666	0.443009
0.138734	0.393468	0.117261	0.324687	0.339996	0.255465	0.610974	0.389041	0.200126	0.190873	0.779427	0.463484	0.436114	0.585384	0.451887	0.238329	0.563111	0.166033	0.36127	0.270377	0.50463	0.385763	0.470342	0.321287	0.161533	0.315954	0.442117
0.178968	0.381281	0.120648	0.327396	0.323534	0.251184	0.593729	0.396722	0.229856	0.207092	0.780666	0.487439	0.455578	0.594747	0.466794	0.23957	0.578117	0.150212	0.365758	0.245089	0.500181	0.393961	0.478072	0.352021	0.253617	0.307298	0.426563
0.179035	0.417152	0.123242	0.324852	0.289805	0.238725	0.596366	0.432619	0.261242	0.222927	0.779124	0.426305	0.467202	0.575975	0.428687	0.247759	0.521481	0.147613	0.370876	0.247257	0.511204	0.380039	0.445083	0.360181	0.260833	0.303328	0.435177
0.186562	0.412889	0.110242	0.325337	0.284536	0.211248	0.596741	0.429095	0.26044	0.256301	0.776817	0.428528	0.459869	0.577973	0.401257	0.224701	0.523029	0.145923	0.366857	0.233331	0.53359	0.35298	0.456552	0.376735	0.255648	0.329613	0.444409
0.164975	0.38135	0.0583545	0.325876	0.233674	0.20011	0.599509	0.432799	0.27111	0.26094	0.77728	0.414154	0.465679	0.580788	0.390942	0.217011	0.528155	0.150885	0.326443	0.226642	0.538847	0.373656	0.462281	0.378631	0.248353	0.310617	0.442915
0.135514	0.4019	0.0544469	0.32629	0.232589	0.19662	0.658049	0.43236	0.276539	0.25188	0.70497	0.464906	0.483744	0.591218	0.38054	0.226847	0.528059	0.172595	0.265545	0.247738	0.542814	0.356287	0.471355	0.36115	0.241934	0.302025	0.44141
0.130051	0.378963	0.0565464	0.32153	0.215568	0.196065	0.656062	0.465978	0.235496	0.249224	0.708171	0.466943	0.461168	0.597415	0.378964	0.280684	0.536409	0.166227	0.274325	0.255781	0.499061	0.328514	0.463928	0.361707	0.238212	0.303427	0.436661
0.134747	0.36362	0.0580976	0.32166	0.206581	0.204895	0.596835	0.448976	0.243916	0.235627	0.709405	0.473522	0.468291	0.616237	0.376159	0.286485	0.518451	0.157908	0.275197	0.269305	0.500206	0.313005	0.457339	0.391106	0.23196	0.269702	0.448257
0.125915	0.333117	0.0605514	0.322941	0.189145	0.209907	0.595911	0.434853	0.268644	0.228645	0.705116	0.475789	0.454202	0.625969	0.374114	0.289309	0.50676	0.156566	0.274559	0.27966	0.496664	0.313917	0.443077	0.395772	0.229319	0.255974	0.472735
0.141807	0.319216	0.0531555	0.317984	0.180496	0.22718	0.589151	0.414845	0.31246	0.179264	0.704426	0.477151	0.460672	0.640442	0.369608	0.304243	0.494201	0.150598	0.303669	0.272691	0.505798	0.314355	0.408266	0.408545	0.238775	0.260298	0.467771
0.136542	0.316397	0.0961768	0.318525	0.166483	0.239443	0.576779	0.412978	0.354575	0.173877	0.705214	0.469614	0.457826	0.641124	0.347819	0.30402	0.443868	0.153349	0.273291	0.258441	0.502431	0.299236	0.405787	0.410057	0.234741	0.258586	0.483534
0.220222	0.326974	0.0963412	0.32003	0.174269	0.251861	0.564252	0.392498	0.353913	0.175719	0.734659	0.457064	0.465277	0.662553	0.368165	0.329339	0.435291	0.150391	0.268993	0.250433	0.494954	0.319319	0.412508	0.381018	0.228869	0.246248	0.491368
0.22001	0.293031	0.0920021	0.319943	0.167096	0.252843	0.556596	0.405672	0.375591	0.174104	0.735401	0.455997	0.476389	0.680015	0.351682	0.293769	0.446467	0.137761	0.275768	0.258825	0.496578	0.304568	0.435904	0.391532	0.249344	0.248088	0.478973
0.23445	0.303069	0.0921332	0.311201	0.163339	0.269577	0.536433	0.377114	0.379258	0.1517	0.736478	0.42349	0.484016	0.681987	0.384499	0.303211	0.445486	0.139908	0.290605	0.261359	0.49531	0.312325	0.43376	0.392453	0.249169	0.245611	0.454115
0.21668	0.291335	0.0934463	0.307559	0.148877	0.27145	0.524918	0.393194	0.403638	0.166208	0.719845	0.410976	0.478367	0.688822	0.345723	0.305972	0.426618	0.147028	0.286882	0.262922	0.501854	0.326136	0.431165	0.400748	0.242057	0.227522	0.447967
0.213985	0.300068	0.0888694	0.309473	0.139029	0.279649	0.523586	0.367204	0.381073	0.195456	0.720709	0.413672	0.486726	0.69158	0.347085	0.323267	0.434391	0.152497	0.273089	0.277606	0.495347	0.326403	0.442686	0.408371	0.242119	0.220065	0.452954
0.201916	0.306936	0.0860813	0.309944	0.136094	0.283898	0.526621	0.371481	0.391924	0.181613	0.720082	0.402961	0.479452	0.697059	0.342771	0.328602	0.416619	0.140946	0.276773	0.279179	0.500056	0.320757	0.44733	0.384428	0.233384	0.229143	0.438967
0.208406	0.296837	0.087957	0.311419	0.148451	0.285533	0.509968	0.378667	0.408915	0.177395	0.721115	0.423869	0.469627	0.696386	0.335191	0.314152	0.406681	0.135911	0.271571	0.286575	0.493768	0.322685	0.455124	0.379437	0.237451	0.238442	0.479475
0.202937	0.284088	0.0891596	0.30883	0.140964	0.306144	0.508234	0.38245	0.416055	0.181719	0.721491	0.412412	0.472062	0.672441	0.327452	0.305012	0.414618	0.136667	0.249438	0.288905	0.464467	0.330376	0.427188	0.391939	0.211481	0.211151	0.48202
0.190177	0.27819	0.126401	0.30824	0.123338	0.311903	0.504481	0.390007	0.418888	0.181071	0.721765	0.40665	0.477048	0.678762	0.326214	0.292271	0.404471	0.144887	0.252562	0.29214	0.47108	0.347834	0.426137	0.392428	0.211555	0.195717	0.475853
0.187655	0.26597	0.122536	0.302699	0.122629	0.317965	0.496676	0.397801	0.408693	0.167131	0.719866	0.407867	0.468473	0.682762	0.322279	0.277675	0.38318	0.153629	0.259308	0.288357	0.454771	0.338904	0.422183	0.389369	0.211801	0.211488	0.469461
0.182814	0.244901	0.120984	0.296703	0.12919	0.321108	0.49637	0.392321	0.415019	0.174453	0.720711	0.432395	0.477663	0.683868	0.31781	0.279195	0.373727	0.163101	0.356401	0.286163	0.460903	0.338024	0.409086	0.40422	0.21153	0.217689	0.451583
0.178343	0.247599	0.122729	0.331339	0.135871	0.32793	0.486459	0.372647	0.394898	0.17641	0.731513	0.439639	0.504202	0.687478	0.327636	0.208577	0.369648	0.163122	0.357391	0.280381	0.418512	0.338936	0.41006	0.430982	0.217827	0.216579	0.455905
0.17933	0.257073	0.115164	0.317482	0.131176	0.325346	0.486057	0.370095	0.385317	0.176012	0.675512	0.447275	0.50561	0.696391	0.332704	0.218005	0.373907	0.154913	0.322792	0.278043	0.430428	0.332258	0.409677	0.400157	0.220543	0.213769	0.461943
0.18293	0.253501	0.10995	0.317411	0.14483	0.327943	0.484027	0.360134	0.39631	0.177337	0.67625	0.440351	0.513881	0.697096	0.33126	0.215752	0.374216	0.157741	0.324866	0.277365	0.423807	0.33028	0.418732	0.404452	0.228527	0.219964	0.466889
0.169538	0.243044	0.108562	0.315686	0.156053	0.318987	0.479376	0.353009	0.41648	0.178678	0.674408	0.437796	0.498243	0.700065	0.323084	0.219146	0.37834	0.144755	0.319715	0.277234	0.4326	0.34028	0.420291	0.413624	0.213161	0.268764	0.472849
0.179398	0.244533	0.110203	0.316609	0.15279	0.328969	0.423769	0.348579	0.424199	0.188852	0.674974	0.4346	0.505477	0.698761	0.317444	0.219973	0.37819	0.151703	0.307212	0.279145	0.422975	0.344279	0.418483	0.416799	0.215972	0.265102	0.467902
0.185603	0.252299	0.110933	0.317368	0.156359	0.31577	0.393178	0.350582	0.423084	0.189364	0.676293	0.440163	0.511368	0.698484	0.317381	0.216676	0.38927	0.136069	0.309473	0.276401	0.427699	0.346451	0.426015	0.405397	0.214705	0.263056	0.463535
0.182465	0.253917	0.110349	0.318298	0.158698	0.312365	0.389049	0.366691	0.410339	0.188803	0.676989	0.428318	0.521716	0.700557	0.311682	0.215825	0.386119	0.130197	0.311593	0.27581	0.455742	0.336239	0.432488	0.398205	0.207097	0.271166	0.462763
0.15598	0.254362	0.108806	0.329702	0.157952	0.297538	0.387236	0.359622	0.4052	0.185649	0.67722	0.413935	0.522962	0.688911	0.321387	0.205521	0.379711	0.122942	0.308763	0.271051	0.448211	0.346834	0.407593	0.393304	0.222135	0.279016	0.462422
0.142945	0.263126	0.168429	0.343946	0.156231	0.29379	0.36753	0.36213	0.413291	0.196793	0.677134	0.415385	0.512895	0.693562	0.325592	0.205176	0.386587	0.123278	0.309724	0.266098	0.446428	0.349353	0.39785	0.398065	0.229131	0.266127	0.448098
0.150546	0.272508	0.221049	0.345434	0.156416	0.315746	0.294716	0.350758	0.414826	0.190701	0.677235	0.418159	0.499188	0.695188	0.343836	0.210951	0.392401	0.125944	0.31568	0.271659	0.452894	0.343424	0.397402	0.389339	0.230737	0.252804	0.45086
0.144559	0.270389	0.213687	0.346747	0.168688	0.315468	0.295934	0.360627	0.408318	0.203603	0.67789	0.420566	0.497363	0.69717	0.345484	0.211241	0.395463	0.133504	0.305806	0.273914	0.455523	0.345479	0.395524	0.376618	0.229875	0.255773	0.472877
0.143042	0.287459	0.213238	0.346265	0.165865	0.307827	0.280803	0.36231	0.398606	0.203871	0.680941	0.403084	0.49388	0.691235	0.342156	0.223428	0.398934	0.133918	0.308937	0.262654	0.4518	0.345006	0.397395	0.398893	0.224043	0.237299	0.472862
0.147475	0.301464	0.190627	0.349577	0.16985	0.303352	0.273666	0.354636	0.401098	0.210764	0.681207	0.401818	0.497289	0.690861	0.332537	0.224798	0.405112	0.12848	0.302622	0.274576	0.450308	0.339068	0.397994	0.402804	0.226468	0.237857	0.470583
0.148534	0.309808	0.192031	0.395658	0.169527	0.302652	0.270528	0.362366	0.394744	0.207832	0.681998	0.396451	0.508154	0.687456	0.331932	0.22949	0.411871	0.129845	0.306986	0.266567	0.454838	0.332439	0.364823	0.407459	0.23332	0.235942	0.469304
0.125289	0.295647	0.185488	0.39294	0.173871	0.308447	0.258989	0.382209	0.381723	0.211547	0.682555	0.407122	0.491511	0.691891	0.334978	0.240947	0.397853	0.128122	0.309073	0.263638	0.45299	0.335273	0.366899	0.416496	0.222669	0.241269	0.470978
0.127237	0.299958	0.184302	0.394483	0.162218	0.313153	0.257994	0.384631	0.374286	0.20848	0.683098	0.393946	0.490054	0.694723	0.340199	0.242144	0.396411	0.13234	0.312723	0.265757	0.439878	0.338091	0.367179	0.410067	0.217485	0.240939	0.476479
0.132208	0.301921	0.18769	0.395124	0.161711	0.324295	0.259085	0.379048	0.3834	0.215712	0.661389	0.396649	0.486596	0.701458	0.346772	0.244957	0.398383	0.135698	0.314857	0.266377	0.441034	0.329078	0.371336	0.416584	0.216128	0.217594	0.483872
0.132107	0.310791	0.189579	0.407532	0.168504	0.32945	0.257783	0.384113	0.37311	0.220169	0.653996	0.4014	0.484397	0.70352	0.352162	0.233105	0.404189	0.132623	0.298957	0.260514	0.439377	0.328627	0.371899	0.41941	0.22295	0.214977	0.483537
0.135556	0.30509	0.190575	0.407532	0.172984	0.333693	0.259381	0.385229	0.37353	0.212711	0.640907	0.402177	0.476294	0.706396	0.354612	0.23756	0.41149	0.133518	0.297068	0.253754	0.435604	0.33769	0.372917	0.408778	0.218369	0.221101	0.502157
0.138462	0.304262	0.189086	0.407532	0.175118	0.35627	0.252659	0.393252	0.375004	0.224804	0.628639	0.41118	0.475986	0.71318	0.361529	0.241523	0.416415	0.135012	0.300601	0.25504	0.441622	0.333392	0.366437	0.413146	0.229077	0.226795	0.501991
0.133624	0.299092	0.213045	0.407532	0.160477	0.350301	0.251725	0.410704	0.348256	0.217758	0.628033	0.415345	0.480831	0.716428	0.361566	0.24425	0.405426	0.139281	0.29929	0.260433	0.445762	0.335428	0.373565	0.417155	0.227193	0.23264	0.505614
0.133062	0.297624	0.211439	0.407532	0.162897	0.34272	0.253723	0.410105	0.355105	0.21156	0.629067	0.403411	0.467078	0.715275	0.387967	0.246911	0.410329	0.139564	0.302912	0.258748	0.440548	0.333488	0.371135	0.411882	0.230361	0.235628	0.509708
0.13126	0.293117	0.210181	0.407532	0.16444	0.34846	0.244874	0.405313	0.357254	0.213318	0.614402	0.409485	0.473126	0.72249	0.387864	0.25	0.403272	0.135426	0.307562	0.262744	0.44176	0.330248	0.37759	0.413536	0.232908	0.238082	0.508726
0.135497	0.294992	0.210121	0.407532	0.172109	0.339145	0.244387	0.407245	0.350837	0.211421	0.614532	0.411067	0.470351	0.724912	0.386697	0.238591	0.374819	0.132214	0.31645	0.264614	0.443662	0.327167	0.381992	0.399121	0.233943	0.243967	0.51107
0.141527	0.298607	0.206365	0.407532	0.168258	0.334789	0.238867	0.408484	0.337758	0.20415	0.611248	0.413636	0.47483	0.727308	0.381178	0.239757	0.37356	0.130466	0.319946	0.262444	0.438641	0.32268	0.386101	0.398109	0.248926	0.250876	0.514011
0.14425	0.302795	0.2032	0.407532	0.173035	0.332086	0.226517	0.406677	0.345563	0.211901	0.611411	0.4173	0.477266	0.739956	0.380463	0.237382	0.373359	0.134513	0.318387	0.247768	0.430977	0.322096	0.382427	0.39951	0.249379	0.23837	0.529795
0.14479	0.300203	0.21215	0.407532	0.172833	0.339876	0.226618	0.392136	0.355272	0.213182	0.612236	0.414044	0.47655	0.734387	0.379811	0.242281	0.377828	0.133293	0.31352	0.250807	0.429899	0.325596	0.373988	0.406315	0.24759	0.2462	0.508552
0.14331	0.299663	0.211645	0.407532	0.169452	0.341552	0.229983	0.389777	0.352992	0.213871	0.610828	0.416227	0.477817	0.726662	0.368486	0.218889	0.384713	0.132937	0.320699	0.248961	0.43196	0.315741	0.374461	0.409231	0.246611	0.250951	0.510847
0.147672	0.292141	0.210784	0.407532	0.175053	0.340125	0.253298	0.390335	0.351147	0.211267	0.568806	0.407352	0.479128	0.725362	0.363256	0.222754	0.387811	0.127842	0.29759	0.25175	0.434805	0.316765	0.373125	0.418836	0.252836	0.245037	0.517327
0.145882	0.28623	0.207431	0.407532	0.162953	0.346363	0.248905	0.384936	0.352607	0.212264	0.569737	0.409617	0.476194	0.727223	0.363148	0.224416	0.383333	0.131303	0.296011	0.253795	0.434484	0.317895	0.375623	0.412218	0.25446	0.243226	0.515886
0.142379	0.27795	0.20751	0.407532	0.17078	0.340728	0.249696	0.38708	0.355186	0.214687	0.566319	0.408885	0.481985	0.727113	0.357098	0.22552	0.388545	0.131553	0.289853	0.255748	0.425291	0.31975	0.366699	0.405859	0.256743	0.24293	0.524012
0.13247	0.284834	0.203326	0.407532	0.166554	0.329429	0.248439	0.373918	0.355769	0.220071	0.562888	0.397104	0.478022	0.727385	0.351108	0.226786	0.389431	0.13535	0.280342	0.251377	0.42219	0.316285	0.374322	0.410291	0.252359	0.231336	0.522335
0.151771	0.287146	0.203729	0.407532	0.167327	0.332542	0.251233	0.375974	0.357916	0.221942	0.563794	0.405745	0.469522	0.723045	0.347181	0.222299	0.393177	0.135442	0.28045	0.252364	0.418748	0.324338	0.370415	0.405031	0.250806	0.236817	0.524796
0.163545	0.287069	0.204933	0.407532	0.166979	0.323312	0.252778	0.361161	0.363373	0.216958	0.549684	0.403244	0.473668	0.723894	0.343331	0.224797	0.39336	0.137659	0.284419	0.256098	0.427576	0.324979	0.371205	0.404883	0.249074	0.24083	0.526874
0.169683	0.292596	0.204933	0.407532	0.17074	0.333031	0.247155	0.363966	0.366492	0.217597	0.549684	0.407042	0.476911	0.723295	0.338215	0.230424	0.39429	0.139195	0.283588	0.256736	0.427156	0.320095	0.37189	0.402062	0.252588	0.23738	0.528737
0.166958	0.273606	0.204933	0.407532	0.173861	0.327557	0.246512	0.364587	0.369544	0.223129	0.549684	0.409502	0.478911	0.722731	0.343654	0.225663	0.394938	0.13537	0.269018	0.257347	0.432619	0.318093	0.379809	0.393787	0.245576	0.239172	0.531323
0.214255	0.265683	0.204933	0.407532	0.176149	0.32244	0.247449	0.365055	0.370087	0.229684	0.549684	0.404442	0.480376	0.723299	0.33471	0.221119	0.397922	0.132477	0.270446	0.253689	0.427868	0.316222	0.373129	0.39177	0.253422	0.242072	0.517261
0.210906	0.261055	0.204933	0.407532	0.174175	0.326702	0.24392	0.375068	0.369626	0.226403	0.549684	0.40593	0.476987	0.715709	0.334583	0.226204	0.397247	0.132744	0.276761	0.250153	0.422516	0.319825	0.375724	0.398784	0.264196	0.242509	0.515177
0.210746	0.262553	0.204933	0.407532	0.180162	0.321802	0.247162	0.378423	0.369466	0.223951	0.549684	0.399195	0.470959	0.720517	0.33547	0.227978	0.402898	0.133648	0.28371	0.252935	0.423948	0.316917	0.355976	0.397406	0.266576	0.259528	0.517267
0.194271	0.257421	0.204933	0.407532	0.178297	0.321143	0.249975	0.38009	0.375472	0.224618	0.549684	0.397963	0.464399	0.719319	0.329451	0.237063	0.406637	0.12986	0.281521	0.249307	0.430641	0.318439	0.353285	0.389614	0.265896	0.252393	0.522044
0.188497	0.253296	0.204933	0.407532	0.182188	0.329511	0.251525	0.380081	0.381628	0.233079	0.549684	0.395238	0.459454	0.718516	0.329143	0.236527	0.403593	0.132785	0.284033	0.245858	0.432069	0.325919	0.354486	0.394954	0.268326	0.247217	0.524447
0.189567	0.256218	0.204933	0.407532	0.177739	0.322259	0.247801	0.385244	0.381468	0.232578	0.549684	0.395793	0.451335	0.722681	0.331351	0.244752	0.401455	0.130491	0.283044	0.24234	0.421021	0.328843	0.343164	0.369078	0.264918	0.23663	0.525923
0.182766	0.253801	0.204933	0.407532				0.391302	0.386129	0.23359			0.45609	0.724955	0.33008		0.413599	0.132979		0.242253	0.423899			0.365457	0.246523		0.523067
0.190575								0.38414	0.235401			0.441401	0.726683				0.123592						0.360428	0.237352		0.526502
								0.38136					0.723403											0.235639
