# Supplementary material for: Generative deep learning for the development of a type 1 diabetes simulator
Source: Commun Med (Lond). 2024 Mar 16;4:51. doi: 10.1038/s43856-024-00476-0 (PMC10944502; doi:10.1038/s43856-024-00476-0)
Supplement: Supplementary file 5 — Supplementary Data 3 [file 43856_2024_476_MOESM5_ESM.xlsx]

## Sheet: patient 6
BG	Insulin	carbohydrates
189.883	0.332708	0.569585
197.103	0.330324	0.479951
230.443	0.327347	0.40362
227.865	0.323897	0.339192
209.579	0.320077	0.284977
174.724	0.315976	0.239407
150.512	0.311672	0.201118
147.494	0.307228	0.16895
134.193	0.302702	0.141927
128.28	0.29814	0.119226
104.849	0.293583	0.100156
118.574	0.289062	0.0841364
126.585	0.284606	0.0706789
114.264	0.280237	0.059374
96.0566	0.275972	0.0498772
109.489	0.271827	0.0418994
99.5996	0.267813	0.0351977
74.3005	0.263936	0.0295679
71.7899	0.260205	0.0248385
84.6449	0.256621	0.0208657
68.358	0.253188	0.0175282
67.7014	0.249906	0.0147246
69.6971	0.246775	0.0123694
69.7068	0.243792	0.010391
66.8099	0.240956	0.00872895
63.5029	0.238264	0.00733277
58.263	0.235711	0.00615991
56.5291	0.233293	0.00517464
58.9959	0.231007	0.00434697
56.9079	0.228847	0.00365168
56.8565	0.226809	0.0030676
65.4197	0.224888	0.00257694
73.0859	0.223078	0.00216476
66.2057	0.221375	0.00181851
78.9304	0.219774	0.00152764
77.6887	0.21827	0.0012833
88.7457	0.216857	0.00107804
84.2893	0.215532	0.000905608
95.4939	0.21429	0.000760758
84.1677	0.213126	0
85.4255	0.212037	0
98.3268	0.211017	0
105.392	0.210063	0
105.115	0.209171	0
106.393	0.208338	0
107.248	0.20756	0
120.914	0.206833	0
121.054	0.206156	0
123.957	0.205523	0
131.419	0.204934	0
133.074	0.204385	0
127.554	0.203873	0
126.36	0.203397	0
130.264	0.202953	0
134.387	0.20254	0
124.074	0.202156	0
120.305	0.201799	0
126.993	0.201443	0
146.58	0.201005	0
131.296	0.200441	0
131.892	0.199749	0
123.079	0.19894	0
134.661	0.198032	0
140.532	0.197045	0
137.601	0.195997	0
142.24	0.194905	0
135.454	0.193784	0
141.938	0.192648	0
142.349	0.191505	0
144.859	0.190368	0
138.966	0.189241	0
146.939	0.188134	0
137.85	0.187049	0
147.91	0.185992	0
135.263	0.184966	0
135.705	0.183974	0
126.245	0.183016	0
132.397	0.182095	0
115.648	0.181212	0
111.671	0.180366	0
106.958	0.179558	0
108.546	0.178787	0
103.013	0.178054	0
102.162	0.177357	0
105.26	0.176532	0
102.405	0.174995	0
108.721	0.172467	0
101.996	0.168927	0
109.685	0.164466	0
109.777	0.15922	0
104.978	0.153331	0
100.711	0.146938	0
109.106	0.140164	0
105.804	0.133119	0
114.69	0.125898	0
110.755	0.118584	0
122.469	0.111245	0
126.295	0.103939	0
133.783	0.096716	0
131.858	0.0896148	0
138.372	0.0826681	0
137.257	0.0759019	0
137.741	0.0693367	0
144.227	0.0629878	0
152.238	0.0568668	0
152.029	0.051145	0
158.377	0.0464097	0
164.184	0.0429422	0
165.51	0.0407621	0
172.197	0.0397743	0
179.58	0.0398398	0
186.292	0.0408095	0
184.012	0.0425395	0
186.532	0.0448979	0
186.618	0.0477668	0
191.834	0.0510424	0
196.546	0.054634	0
199.816	0.0584635	0
196.646	0.0624635	0
190.881	0.0665763	0
190.712	0.0707529	0
186.361	0.074952	0
186.263	0.0791387	0
188.404	0.083284	0
185.956	0.0872004	0
185.259	0.0902861	0
181.763	0.092445	0
169.766	0.0943524	0
170.194	0.0964309	0
169.254	0.0988334	0
151.6	0.101586	0
151.279	0.10466	0
157.392	0.108002	0
155.429	0.111557	0
150.313	0.115268	0
152.49	0.119086	0
149.409	0.122965	0
155.024	0.126868	0
154.527	0.130763	0
152.95	0.134621	0
150.893	0.138421	0
155.721	0.142144	0
155.924	0.145775	0
149.542	0.149303	0
144.584	0.152718	0
130.54	0.156013	0.365169
139.931	0.159184	0.476249
169.069	0.162228	0.581702
161.239	0.178465	0.666773
140.113	0.242003	0.726857
122.905	0.328132	0.764413
114.659	0.41574	0.783392
106.551	0.495618	0.787609
95.4975	0.564315	0.780363
87.8334	0.621113	0.764435
82.4768	0.666533	0.742201
82.0378	0.701607	0.71582
90.6207	0.727528	0.687527
85.0645	0.745487	0.660139
97.2424	0.756601	0.638192
110.278	0.761884	0.631511
107.676	0.762242	0.671121
127.114	0.758477	0.821292
113.486	0.751291	0.86281
97.6574	0.7413	0.78032
72.1637	0.729038	0.672144
83.4937	0.714971	0.569585
81.3075	0.699499	0.479951
114.15	0.682969	0.40362
112.38	0.665677	0.339192
148.839	0.647877	0.284977
153.672	0.629784	0.239407
190.424	0.61158	0.201118
213.927	0.593419	0.16895
208.415	0.575405	0.141927
186.349	0.55756	0.119226
188.301	0.539929	0.100156
199.874	0.522579	0.0841364
176.916	0.505579	0.0706789
164.2	0.488988	0.059374
147.38	0.483797	0.0498772
153.242	0.517877	0.0418994
115.236	0.570347	0.0351977
116.918	0.623597	0.0295679
122.516	0.670057	0.0248385
98.406	0.707	0.0208657
76.3048	0.733983	0.0175282
78.1112	0.751759	0.0147246
65.7645	0.761939	0.0123694
64.0207	0.765923	0.010391
47.6567	0.764815	0.00872895
52.9381	0.759517	0.00733277
58.0852	0.750786	0.00615991
50.7286	0.739266	0.00517464
55.6691	0.725508	0.00434697
58.8512	0.709987	0.00365168
54.0657	0.693109	0.0030676
51.7435	0.675224	0.00257694
55.7457	0.656631	0.00216476
62.673	0.637584	0.00181851
55.9711	0.620403	0.00152764
57.6026	0.610655	0.0012833
58.5898	0.604591	0.00107804
57.7204	0.599004	0.000905608
61.2202	0.592544	0.000760758
75.314	0.58475	0.16895
67.1081	0.576837	0.141927
70.1886	0.572172	0.119226
70.3487	0.568615	0.100156
59.3943	0.564385	0.0841364
64.0308	0.558757	0.0706789
72.1363	0.551384	0.059374
64.666	0.542263	0.0498772
57.9037	0.531461	0.0418994
66.2862	0.518814	0.0351977
68.7268	0.504385	0.0295679
62.7565	0.488409	0.0248385
66.0725	0.471176	0.0208657
71.8667	0.452981	0.0175282
73.8867	0.434096	0.0147246
79.5128	0.414765	0.0123694
84.395	0.395199	0.010391
79.8377	0.375579	0.00872895
62.9426	0.35606	0.00733277
78.0003	0.336767	0.00615991
81.1369	0.317806	0.00517464
84.2236	0.299264	0.00434697
84.1732	0.281207	0.00365168
81.1319	0.263691	0.0030676
79.7952	0.246755	0.00257694
83.7044	0.23043	0.00216476
90.347	0.214735	0.00181851
90.6794	0.199684	0.00152764
88.8333	0.185281	0.0012833
94.9777	0.171527	0.00107804
93.418	0.158417	0.000905608
94.2984	0.145941	0.000760758
94.548	0.134205	0
90.441	0.12361	0
94.0071	0.114338	0
100.601	0.106384	0
109.422	0.0996633	0
108.693	0.0940574	0
115.269	0.0894422	0
116.066	0.0856973	0
132.688	0.0827117	0
140.502	0.0803844	0
135.826	0.0786254	0
138.225	0.0773546	0
143.77	0.0765013	0
148.291	0.0760031	0
144.876	0.0758054	0
159.048	0.07586	0
161.744	0.0761251	0
172.29	0.0765641	0
163.387	0.0770281	0
166.508	0.0770735	0
176.355	0.0764769	0
181.855	0.0752037	0
173.287	0.0733027	0
173.776	0.0708557	0
181.609	0.0680698	0
181.417	0.0654489	0
184.06	0.0632727	0
186.765	0.0616268	0
182.881	0.0605071	0
189.906	0.0598703	0.129941
205.277	0.059659	0.155576
192.032	0.0598135	0.176441
218.844	0.0678488	0.194677
209.032	0.103171	0.210667
197.278	0.151937	0.224607
228.248	0.202225	0.236666
244.076	0.248771	0.246996
228.451	0.289541	0.25574
244.52	0.32404	0.263028
222.197	0.352477	0.268986
202.552	0.375359	0.273725
182.246	0.39329	0.277353
165.16	0.408566	0.279968
179.88	0.426075	0.281661
170.825	0.443225	0.282518
154.195	0.457823	0.282616
165.848	0.469127	0.282029
170.731	0.477072	0.280825
157.299	0.481892	0.279065
151.002	0.483936	0.276808
143.807	0.483583	0.274106
133.045	0.481199	0.271011
126.417	0.477119	0.267566
103.068	0.471646	0.263816
85.9811	0.465046	0.259801
87.44	0.457364	0.255558
78.8984	0.448136	0.251124
84.9558	0.437219	0.246538
87.795	0.424739	0.241838
99.5627	0.41093	0.237069
112.108	0.396057	0.232282
100.413	0.380377	0.227546
106.918	0.364125	0.222949
103.879	0.347508	0.218624
85.7626	0.330706	0.214779
86.8217	0.313872	0.211775
101.167	0.297136	0.210359
89.5214	0.280604	0.212487
81.2891	0.264366	0.226204
95.5887	0.248493	0.281828
126.794	0.233043	0.29111
127.293	0.21806	0.277399
156.136	0.203578	0.262015
163.759	0.189622	0.247244
206.327	0.17621	0.23328
183.737	0.16335	0.220102
223.458	0.151046	0.207668
227.071	0.1393	0.195937
201.881	0.128105	0.184868
183.066	0.11764	0.174425
196.918	0.108562	0.164571
221.397	0.101175	0.155274
248.036	0.0954878	0.146503
252.704	0.0913777	0.138227
265.77	0.088649	0.130418
297.371	0.0870357	0.123051
332.488	0.0861581	0.1161
294.827	0.0852688	0.109541
282.116	0.0839568	0.103353
283.067	0.0820931	0
246.106	0.0796789	0
235.714	0.0767714	0
230.332	0.0734479	0
239.69	0.0697888	0
222.43	0.0658704	0
216.133	0.0617611	0
228.456	0.0575213	0
232.266	0.0532031	0
246.291	0.0488512	0
233.469	0.044503	0
226.583	0.0401901	0
219.702	0.0359385	0
209.905	0.0317697	0
199.286	0.0277008	0
193.558	0.0237456	0
198.046	0.0199146	0
194.761	0.0162158	0
197.833	0.0126547	0
196.424	0.00923505	0
195.834	0.00595889	0
193.873	0.00299044	0
192.772	0.000911648	0
190.611	0	0
190.598	0.00027292	0
187.529	0.00163402	0
186.318	0.00394402	0
186.279	0.00705432	0
187.679	0.0108224	0
188.012	0.0151181	0
187.252	0.0198258	0
188.646	0.0248442	0
191.448	0.0300857	0
196.149	0.0354751	0
196.861	0.0409483	0
195.981	0.046451	0
195.751	0.0519377	0
199.294	0.0573704	0
197.549	0.0627177	0
197.951	0.0679541	0
196.527	0.0730591	0
188.962	0.0780165	0
186.383	0.0828139	0
187.587	0.0874422	0
210.465	0.0918948	0.239491
237.086	0.0961678	0.311209
257.087	0.100259	0.375673
289.913	0.11118	0.42703
258.967	0.146882	0.462523
268.247	0.194364	0.483803
289.997	0.242515	0.493458
265.437	0.286492	0.493966
249.891	0.324481	0.487454
241.708	0.356108	0.475712
231.777	0.381651	0.460268
270.413	0.401656	0.442538
245.67	0.416755	0.424037
231.242	0.427579	0.406787
217.349	0.434719	0.394293
205.017	0.438713	0.394963
191.997	0.440042	0.437776
226.574	0.439131	0.532695
200.657	0.436353	0.524421
174.342	0.432036	0.462314
146.993	0.426465	0.393237
156.191	0.419887	0.330422
154.882	0.412517	0.276455
132.619	0.404575	0.230953
101.348	0.396344	0.192837
126.479	0.388022	0.160981
110.247	0.379727	0.134378
87.9977	0.371539	0.112169
93.0766	0.363512	0.093629
68.7415	0.355683	0.0781536
79.4339	0.34808	0.0652359
90.6211	0.340725	0.0544533
101.208	0.333631	0.0454529
92.3083	0.326808	0.0379402
105.845	0.320263	0.0316692
88.6523	0.313998	0.0264347
82.3314	0.308013	0.0220654
81.7863	0.302306	0.0184183
93.417	0.296875	0.015374
80.2081	0.291713	0.0128329
79.4473	0.286816	0.0107118
84.8306	0.282175	0.00894128
95.141	0.277782	0.00746341
87.7356	0.27363	0.00622981
86.9754	0.269709	0.00520011
90.9958	0.26601	0.0043406
91.993	0.262525	0.00362316
94.1158	0.259243	0.0030243
85.2663	0.256156	0.00252443
100.427	0.253255	0.00210717
90.6609	0.250529	0.00175889
94.3176	0.247972	0.00146817
94.0518	0.245573	0.0012255
98.0284	0.243324	0.00102294
102.591	0.241218	0.000853862
107.345	0.243593	0.000712731
100.918	0.261573	0.000594926
93.6431	0.287085	0.000496593
87.5007	0.313235	0.000414513
86.8176	0.337009	0.000346
76.7279	0.357275	0
79.0694	0.37379	0
78.7049	0.386718	0
75.3886	0.396389	0
81.1177	0.403185	0
75.9563	0.40749	0
72.6975	0.409662	0
67.7212	0.410025	0
66.2929	0.408672	0
58.1134	0.405326	0
53.5517	0.400498	0
56.2216	0.394658	0
52.4615	0.388111	0
46.4597	0.381068	0
51.6524	0.373688	0
62.2738	0.366092	0
61.3224	0.364126	0
53.3408	0.382591	0
57.3627	0.410888	0
55.2195	0.439959	0
51.8906	0.465871	0
53.7931	0.487169	0
51.7931	0.503571	0
47.6761	0.515322	0
48.295	0.522884	0
47.4265	0.526781	0
49.1597	0.527534	0
47.84	0.52563	0
56.1541	0.521507	0
62.8697	0.515554	0
64.9085	0.508114	0
54.9889	0.499484	0
52.5683	0.489925	0
44.3353	0.47966	0
51.3236	0.46888	0
55.1769	0.457751	0
55.2331	0.446411	0
59.0522	0.434981	0
60.0777	0.423559	0
54.0457	0.412229	0
50.2175	0.40106	0
56.7109	0.390107	0
58.0052	0.379417	0
60.7709	0.369024	0
61.8014	0.358958	0
57.8223	0.349181	0
56.7385	0.339498	0
54.8008	0.329821	0
56.6121	0.320148	0
57.2779	0.310514	0
60.7252	0.300965	0
64.8806	0.29155	0
70.0539	0.2868	0
58.8762	0.29824	0
59.5472	0.317577	0
55.3779	0.337724	0
58.4074	0.355596	0
57.2585	0.370045	0
65.9211	0.380835	0
61.8428	0.388146	0
55.2012	0.392327	0
59.2953	0.393778	0
64.5959	0.392896	0
64.0621	0.390051	0
63.6344	0.386137	0
70.3228	0.38429	0
72.1896	0.38732	0
68.7729	0.391962	0
70.3783	0.395803	0
64.5086	0.397897	0
58.0704	0.397993	0
64.4191	0.396163	0
61.6603	0.392607	0
61.2764	0.387573	0
60.8867	0.38131	0
70.0778	0.374051	0
66.2567	0.366006	0
73.147	0.357361	0
77.6549	0.348275	0
65.8739	0.338889	0
70.791	0.32932	0
69.2128	0.319669	0
67.1295	0.310022	0
59.2177	0.300449	0
65.8418	0.291009	0
73.4153	0.281749	0
76.5575	0.280632	0
72.2352	0.307857	0
72.4476	0.348335	0
68.7754	0.389329	0
70.1059	0.425358	0
70.953	0.454444	0
74.5775	0.476259	0
62.3474	0.491217	0
63.5511	0.500212	0
60.9315	0.504706	0
59.4595	0.505796	0
65.2046	0.504229	0
60.677	0.503497	0
57.2142	0.51156	0
57.5222	0.523299	0
57.7718	0.53433	0
49.9661	0.542855	0
45.7184	0.550417	0
42.7372	0.562413	0
49.3744	0.575204	0
48.1017	0.585807	0
50.8242	0.593135	0
47.6071	0.596994	0
53.2542	0.597589	0
57.4159	0.595285	0
54.078	0.590495	0
53.034	0.583621	0
51.5511	0.575038	0
46.4053	0.565079	0
43.9863	0.554042	0
44.845	0.542182	0
47.7261	0.529721	0
56.2945	0.516851	0
58.2991	0.503734	0
66.0348	0.490507	0
60.7227	0.477287	0
64.0025	0.46417	0
64.94	0.451236	0
68.9733	0.438552	0
66.2506	0.426169	0
67.7191	0.41413	0
70.2547	0.402468	0
68.8605	0.391207	0
62.9049	0.380364	0
74.5712	0.36995	0
78.2076	0.359973	0
79.8869	0.350433	0
76.0585	0.34133	0
81.822	0.33266	0
81.2405	0.324414	0
75.6147	0.316585	0
83.0844	0.309161	0
85.0548	0.302132	0
81.124	0.295483	0
82.5354	0.289201	0
82.4773	0.283274	0
81.5232	0.277685	0
79.5957	0.272421	0
80.545	0.267467	0
87.6458	0.262809	0

## Sheet: patient 15
BG	insulin	carbohydrates
162.947	0.14572	0
166.243	0.145763	0
167.133	0.145443	0
155.256	0.144821	0
157.724	0.143952	0
155.306	0.142808	0
160.125	0.141165	0
154.019	0.13893	0
147.547	0.1362	0
152.648	0.133309	0
159.623	0.130468	0
161.41	0.127772	0.0315141
162.23	0.130762	0.074374
167.608	0.153545	0.129085
187.974	0.185914	0.182092
165.252	0.219176	0.226899
170.798	0.24953	0.261165
210.616	0.275538	0.284776
198.863	0.296884	0.298717
180.539	0.313759	0.304433
155.582	0.326569	0.303475
152.738	0.335785	0.297313
146.87	0.34188	0.287258
133.291	0.345297	0.274438
125.023	0.346439	0.259831
114.423	0.345668	0.244344
133.301	0.3433	0.228967
126.12	0.339614	0.21504
114.481	0.334854	0.204657
106.178	0.329233	0.200401
90.8566	0.322932	0.199477
87.4452	0.316112	0.192276
91.6931	0.308907	0.177459
91.8288	0.301435	0.158635
78.7865	0.293795	0.138774
76.4962	0.286071	0.119618
77.1185	0.278334	0.102051
78.771	0.270643	0.0864322
77.6124	0.263049	0.0728225
79.2408	0.255591	0.0611243
88.664	0.248303	0.051164
88.6926	0.241209	0.0427403
85.6654	0.234331	0.0356504
89.9598	0.227685	0.029704
91.3003	0.22128	0.0247294
99.0777	0.21719	0.0205755
108.865	0.221118	0.0171117
111.288	0.230294	0.0142263
109.618	0.240679	0.0118245
105.318	0.250189	0.00982643
102.564	0.257981	0.00816487
92.6553	0.263771	0.00678358
98.7954	0.267581	0.00563554
95.0688	0.269578	0.00468154
86.6565	0.269981	0.00388886
91.4836	0.269017	0.00323031
93.7813	0.266901	0.00268321
85.2925	0.263832	0.00222873
87.9357	0.259986	0.00185121
97.772	0.255516	0.00153762
103.766	0.250558	0.00127715
95.5911	0.245228	0.00106079
97.9643	0.239627	0.000881082
91.7761	0.23384	0.000731816
83.6686	0.227942	0.000607836
84.621	0.221995	0.000504859
92.0203	0.216049	0.000419328
98.3896	0.21015	0.000348287
92.3633	0.204333	0.000289281
104.438	0.198628	0.000240271
108.243	0.193059	0.000199565
105.059	0.187644	0
114.103	0.182398	0
110.748	0.177332	0
109.189	0.172454	0
120.836	0.16777	0
108.067	0.163281	0
103.117	0.15899	0
104.974	0.154895	0
113.814	0.150994	0
111.723	0.147285	0
118.876	0.143762	0
118.204	0.140354	0
127.328	0.136808	0
135.989	0.133003	0
129.828	0.128924	0
135.953	0.124603	0
145.609	0.120092	0
139.088	0.115445	0
147.388	0.110713	0
149.895	0.105943	0
155.034	0.101175	0
163.35	0.0964436	0
167.702	0.0917776	0
170.59	0.0872005	0
173.98	0.0827315	0
174.773	0.0783859	0
170.723	0.0742557	0
182.773	0.0706359	0
177.102	0.0676696	0
176.094	0.0653708	0
178.126	0.0636961	0
176.493	0.0625796	0
176.672	0.0619498	0
172.893	0.0617372	0
173.908	0.0618778	0
180.601	0.0623137	0
174.873	0.0629939	0
169.348	0.0638735	0
171.934	0.0649132	0
179.504	0.066079	0
184.245	0.0673417	0
182.404	0.0686759	0
184.257	0.07006	0
186.136	0.0714755	0
187.937	0.0729067	0
188.463	0.0743404	0
185.992	0.0757657	0
187.794	0.0771734	0
173.907	0.0785558	0
177.605	0.079907	0
176.491	0.0812221	0
166.39	0.0824973	0
173.912	0.0837297	0
166.862	0.0876701	0
174.124	0.101366	0
161.593	0.119709	0
157.773	0.138338	0
153.705	0.155347	0
148.018	0.170023	0
136.242	0.182219	0
131.048	0.192043	0
128.738	0.199707	0
122.174	0.205458	0
107.141	0.209544	0
112.463	0.212196	0
114.438	0.213624	0
109.765	0.214015	0
99.5718	0.213537	0
91.5753	0.212334	0
95.2705	0.210536	0
79.8687	0.208253	0
76.1348	0.205582	0
69.0599	0.203982	0
76.7959	0.207052	0
75.283	0.212298	0
77.0925	0.217593	0
81.7892	0.222031	0
93.7962	0.225292	0
89.0865	0.227334	0
83.4785	0.228239	0
92.9567	0.228133	0
94.314	0.227159	0
94.3611	0.225454	0
81.6227	0.223144	0
89.3327	0.220343	0
92.4723	0.217134	0
98.7044	0.213543	0
108.671	0.209616	0
119.413	0.205416	0
119.441	0.201008	0
111.694	0.196454	0
115.11	0.19181	0
104.429	0.187122	0
96.1602	0.182432	0
101.777	0.177776	0
104.891	0.173181	0
107.452	0.168673	0
117.376	0.164269	0
123.951	0.159985	0
120.276	0.155833	0
117.527	0.151823	0
131.257	0.14796	0
122.438	0.144248	0
129.204	0.140692	0
124.515	0.13729	0
121.223	0.134044	0.0812385
141.05	0.131295	0.121202
155.309	0.129922	0.158036
189.524	0.129284	0.185014
205.323	0.128832	0.202778
236.455	0.128324	0.21308
256.722	0.127665	0.217569
280.838	0.126833	0.217619
291.714	0.125837	0.214342
320.747	0.125385	0.208639
286.02	0.127265	0.201261
273.699	0.130227	0.192884
306.65	0.133203	0.184226
347.128	0.135738	0.176247
377.213	0.137673	0.170672
363.27	0.138986	0.17196
356.773	0.139716	0.198919
378.75	0.139928	0.254845
351.701	0.139694	0.238233
320.907	0.139081	0.20133
324.561	0.138153	0.166293
290.018	0.136968	0.136605
264.959	0.135576	0.112068
239.817	0.134021	0.0919081
233.036	0.132341	0.0753692
216.129	0.13057	0.0618052
215.821	0.128671	0.0506821
199.932	0.126445	0.0415608
222.146	0.123805	0.034081
222.213	0.120759	0.0279474
211.52	0.117359	0.0229176
199.731	0.113669	0.0187931
199.531	0.109817	0.0154109
194.013	0.106089	0.0126374
193.821	0.102648	0.010363
189.261	0.0995493	0.00849794
199.869	0.0968087	0.00696855
183.147	0.0944495	0.00571441
173.565	0.0924646	0.00468598
175.775	0.0908257	0.00384263
185.385	0.0894976	0.00315107
175.68	0.0884435	0.00258396
175.257	0.0876283	0.00211892
172.766	0.08702	0.00173758
174.183	0.0865894	0.00142486
177.215	0.0863109	0.00116843
165.665	0.0861616	0.000958143
167.153	0.0861213	0.000785704
154.237	0.0861724	0.000644299
153.833	0.0862995	0.000528344
156.238	0.0864892	0.000433257
154.515	0.0867298	0.000355283
154.409	0.087011	0.000291342
157.153	0.0873242	0.000238908
158.792	0.0876617	0.000195912
163.175	0.088017	0.000160653
155.532	0.0883845	0.00013174
154.076	0.0887596	0.000108031
152.085	0.0891382	8.85881e-05
148.579	0.0895168	7.26447e-05
142.514	0.0898928	0
142.952	0.0902638	0
144.822	0.0906277	0
133.087	0.0909832	0
135.334	0.0913289	0
134.428	0.0916639	0
136.125	0.0919875	0
137.954	0.0922992	0
136.86	0.0925986	0
162.18	0.0928855	0
168.553	0.0931598	0.174275
186.351	0.100029	0.221383
177.343	0.130409	0.263
188.878	0.172045	0.300015
220.168	0.214466	0.332273
216.431	0.253102	0.360063
197.391	0.286244	0.38376
180.338	0.313531	0.403728
184.194	0.335222	0.420308
216.817	0.351827	0.433814
246.141	0.363936	0.444535
287.219	0.372139	0.452738
261.618	0.376986	0.45867
264.9	0.37898	0.462557
232.931	0.37858	0.464607
221.98	0.376222	0.465012
205.532	0.372273	0.463947
183.219	0.367038	0.461575
202.183	0.360774	0.458044
223.15	0.3537	0.453488
235.27	0.346003	0.448033
208.058	0.337844	0.441792
188.992	0.329361	0.434869
229.138	0.320668	0.427359
248.342	0.311866	0.419347
214.642	0.303038	0.410913
211.421	0.294253	0.402127
194.236	0.285483	0.393056
167.149	0.27647	0.383758
137.663	0.267106	0.374288
133.487	0.257411	0.364697
118.448	0.247458	0.355035
145.154	0.237338	0.345354
157.237	0.227139	0.335712
198.658	0.216945	0.326184
222.057	0.206826	0.316873
208.81	0.196929	0.307937
220.98	0.187611	0.299645
212.465	0.179061	0.292527
236.025	0.171322	0.583865
214.804	0.164371	0.676446
181.287	0.158155	0.790306
163.12	0.165826	0.867991
159.79	0.221155	0.903499
147.704	0.299569	0.917718
138.65	0.380071	0.917153
135.578	0.453468	0.905386
121.023	0.516291	0.88513
136.971	0.567782	0.85861
142.095	0.608415	0.827711
129.837	0.63916	0.794145
123.344	0.661103	0.759686
111.044	0.675366	0.726581
106.138	0.683025	0.698473
118.36	0.685071	0.683296
110.568	0.682392	0.706165
114.32	0.675776	0.819146
84.7873	0.665917	0.84453
95.2961	0.653418	0.769846
94.6007	0.638806	0.674764
93.2274	0.622468	0.46167
86.4187	0.604552	0.389019
99.0979	0.585279	0.32715
93.7461	0.564929	0.274928
79.5682	0.543788	0.230985
99.88	0.522123	0.194048
102.769	0.500168	0.163013
117.424	0.478131	0.13694
106.433	0.456184	0.115037
114.533	0.434474	0.0966374
99.4486	0.413123	0.0811804
105.255	0.392229	0.0681957
92.335	0.371871	0.0572879
109.016	0.352112	0.0481248
93.5432	0.333069	0.0404274
86.9264	0.315021	0.0339611
69.2122	0.29811	0.0285291
69.7795	0.282359	0.0239659
78.9432	0.267737	0.0201326
79.3903	0.254186	0.0169124
63.8487	0.241642	0.0142073
71.9553	0.230036	0.0119349
73.1395	0.219303	0.0100259
65.0914	0.209379	0.00842228
71.7205	0.200205	0.00707515
70.1476	0.191726	0.00594349
74.0567	0.183891	0.00499284
85.3252	0.176651	0.00419424
88.9557	0.169963	0.00352338
92.3744	0.163784	0.00295982
97.8081	0.158077	0.0024864
88.7588	0.152807	0.0247774
92.1146	0.147951	0.109695
120.095	0.160176	0.207599
147.28	0.232116	0.269652
139.793	0.332854	0.306293
148.171	0.435962	0.334688
138.022	0.52989	0.359084
157.651	0.610291	0.37979
145.897	0.676234	0.39589
142.151	0.728339	0.408238
142.184	0.767867	0.416215
139.981	0.796284	0.42003
127.218	0.815053	0.420026
127.993	0.825548	0.416623
117.079	0.829014	0.410277
107.336	0.826565	0.401445
103.597	0.819185	0.390576
112.745	0.807735	0.378102
110.962	0.792968	0.36445
106.064	0.775539	0.35006
100.154	0.755998	0.33543
96.6031	0.734773	0.384597
104.787	0.716797	0.400523
95.5194	0.71406	0.415875
92.1041	0.718452	0.427128
78.5175	0.72305	0.434173
83.2548	0.724947	0.435592
79.8435	0.723163	0.43007
68.267	0.717618	0.418075
66.8227	0.708625	0.401118
62.569	0.696645	0.380809
89.8494	0.682175	0.358525
85.6478	0.665689	0.335376
89.2556	0.647619	0.312286
91.6628	0.628351	0.290147
97.9253	0.608219	0.270125
101.437	0.587511	0.254599
96.3373	0.566476	0.252279
82.7774	0.545321	0.282536
72.0679	0.524224	0.269703
80.0678	0.50333	0.317057
85.7993	0.482761	0.323776
84.9315	0.462616	0.331474
70.02	0.442974	0.333464
73.6377	0.423898	0.329887
77.8469	0.405436	0.321973
78.2182	0.387623	0.310912
80.864	0.370484	0.297682
78.5231	0.354036	0.283057
65.0944	0.338287	0.267652
61.9684	0.323237	0.251975
63.4418	0.308884	0.236496
62.2687	0.295218	0.221756
59.7042	0.282229	0.208566
75.9542	0.2699	0.198522
83.0191	0.258214	0.195976
109.658	0.247089	0.219643
121.108	0.236279	0.272741
105.149	0.225655	0.253698
121.793	0.215186	0.214703
134.12	0.204887	0.170708
134.886	0.194785	0.140298
142.733	0.184914	0.115157
149.44	0.175304	0.0944921
157.178	0.16598	0.0775306
156.982	0.156964	0.0636133
182.917	0.148272	0.0521945
188.032	0.139976	0.0428259
194.329	0.132308	0.0351393
202.922	0.12538	0.0288326
226.908	0.119198	0.319641
259.458	0.113725	0.40543
264.756	0.11964	0.48742
272.785	0.164371	0.553515
280.778	0.227941	0.59987
291.957	0.293277	0.628386
255.197	0.352902	0.642191
263.136	0.403985	0.644313
267.614	0.445903	0.637377
280.903	0.479034	0.623594
237.252	0.504173	0.604857
230.163	0.522247	0.582783
211.663	0.534185	0.559385
212.079	0.540861	0.536805
237.674	0.543066	0.518703
287.698	0.541509	0.687307
273.49	0.542183	0.76631
298.345	0.559381	0.929474
290.029	0.583624	1
260.885	0.606822	0.96528
223.635	0.625621	0.905294
200.257	0.638944	0.845785
163.631	0.646765	0.793038
139.831	0.653951	0.747697
123.748	0.672471	0.708938
104.356	0.694838	0.67568
91.5451	0.714693	0.646918
74.3029	0.730228	0.621792
79.0944	0.742551	0.599586
81.7236	0.750568	0.579717
82.3789	0.753725	0.775991
88.2983	0.752202	0.753767
87.7142	0.746468	0.731032
102.297	0.737046	0.708216
99.5435	0.724499	0.685839
68.0019	0.709375	0.664708
70.0588	0.692183	0.646426
69.4586	0.673377	0.635358
72.3942	0.653355	0.650243
102.26	0.632462	0.694325
92.1133	0.610994	0.666058
80.7238	0.589204	0.617664
74.7503	0.567307	0.571284
74.0575	0.545482	0.530388
59.321	0.523878	0.494777
76.5829	0.50262	0.46368
93.0521	0.481739	0.436347
121.891	0.46107	0.412152
153.252	0.44056	0.390588
149.622	0.420249	0.371268
143.579	0.400213	0.353914
156.041	0.380533	0.338371
166.981	0.361287	0.324652
157.597	0.34254	0.313075
187.895	0.324346	0.304767
191.863	0.306748	0.304304
209.934	0.289777	0.330218
192.373	0.273455	0.336919
190.848	0.257796	0.322057
186.526	0.242808	0.304464
180.107	0.228489	0.286871
232.726	0.214837	0.270842
225.581	0.201842	0.255768
223.91	0.189493	0.241591
243.687	0.177774	0.228249
241.66	0.166737	0.215684
264.739	0.15661	0.203844
300.648	0.147488	0.192682
276.4	0.139359	0.182153
262.071	0.132162	0.172218
263.323	0.125818	0.162841
289.899	0.120244	0.153986
280.563	0.115359	0.145623
264.784	0.11109	0.137722
238.409	0.107366	0.130257
215.246	0.104127	0.000238908
222.934	0.101318	0.000195912
241.104	0.0988872	0.000160653
257.859	0.0967918	0.00013174
231.43	0.0950031	0.000108031
248.411	0.0935268	8.85881e-05
238.105	0.0923509	7.26447e-05
233.039	0.091449	0
231.31	0.0907897	0
207.772	0.0903414	0
196.822	0.0900743	0
197.634	0.0899615	0
197.392	0.0899789	0
191.623	0.0901051	0
182.507	0.0903212	0
185.99	0.0906111	0
178.476	0.0909603	0
176.154	0.0913566	0
179.828	0.0917892	0
175.246	0.092249	0
181.442	0.095481	0
180.672	0.108527	0
171.287	0.126275	0
176.747	0.144357	0
167.701	0.160865	0
169.889	0.175066	0
154.48	0.186745	0
139.857	0.195979	0
150.235	0.202976	0
142.277	0.207989	0
134.117	0.211279	0
133.439	0.213088	0
127.323	0.21364	0
134.706	0.213133	0
131.778	0.211745	0
122.718	0.209629	0
122.208	0.206921	0
129.819	0.203738	0
128.674	0.200182	0
126.178	0.19634	0
123.407	0.192289	0
125.536	0.188092	0
124.136	0.183804	0
122.952	0.179473	0
118.888	0.175138	0
125.808	0.17083	0
129.128	0.166579	0
125.749	0.162405	0
120.894	0.158328	0
127.064	0.154361	0
129.681	0.150515	0
120.223	0.146737	0
120.152	0.142807	0
114.843	0.138622	0
123.533	0.134176	0
126.151	0.129508	0
128.071	0.124668	0
115.932	0.119711	0
124.989	0.114752	0
120.98	0.11006	0
129.714	0.105784	0
122.814	0.101963	0
133.116	0.0985895	0
140.556	0.0956344	0
146.238	0.0930598	0
143.316	0.0908269	0
148.327	0.0888983	0
151.161	0.0899922	0
159.415	0.101126	0
161.481	0.117164	0
164.002	0.133718	0
169.186	0.148863	0
160.106	0.161863	0
151.296	0.172552	0
150.132	0.181022	0
159.823	0.18747	0
141.869	0.19213	0
149.008	0.195236	0
146.738	0.197009	0
148.683	0.197648	0
145.033	0.197332	0
136.991	0.196219	0
136.35	0.194449	0
132.506	0.194757	0
124.234	0.203945	0
121.597	0.217253	0
126.332	0.230615	0
125.192	0.24229	0.0226887
124.431	0.251659	0.107941
117.067	0.267576	0.206125
120.285	0.313093	0.268414
151.445	0.37185	0.305252
172.052	0.429932	0.333814
166.279	0.481408	0.35835

## Sheet: patient 23
BG	insulin	carboydrates
131.727	0	0
135.435	0	0
138.415	0	0
140.627	0	0
142.712	0	0
144.845	0	0
147.035	0	0
149.444	0	0
151.898	0	0
154.668	0.000112	0
157.264	0.000738	0
160.238	0.002068	0
163.803	0.004117	0
168.235	0.006819	0
173.047	0.010083	0
177.26	0.013808	0
180.967	0.017899	0
183.443	0.022269	0
185.811	0.026844	0
187.989	0.031555	0
190.676	0.036346	0
193.364	0.041169	0
196.522	0.045983	0
198.684	0.050754	0
200.199	0.055453	0
200.963	0.060057	0
202.084	0.064549	0
202.3	0.068913	0
201.435	0.073138	0
200.165	0.077216	0
198.514	0.081141	0
197.501	0.084908	0
195.7	0.088532	0
193.637	0.09207	0
192.462	0.09555	0
193.104	0.098975	0
193.819	0.102339	0
192.862	0.105632	0
187.313	0.108845	0
178.726	0.111966	0
170.341	0.11499	0
165.562	0.11791	0
163.41	0.120721	0
162.318	0.123421	0
161.558	0.126008	0
162.387	0.128482	0
161.039	0.130843	0
159.377	0.133091	0
158.397	0.13523	0
157.764	0.137261	0
152.413	0.139186	0
144.553	0.14101	0
140.286	0.142735	0
139.016	0.144364	0
137.074	0.145902	0
134.882	0.147352	0
132.561	0.148718	0
132.275	0.150003	0
126.381	0.151212	0
121.603	0.152347	0
118.009	0.153413	0
113.086	0.154414	0
111.853	0.155352	0
108.618	0.156102	0
109.873	0.15621	0
107.527	0.15546	0
108.205	0.153839	0
108.207	0.151423	0
112.09	0.148323	0
112.095	0.144654	0
110.295	0.140527	0
108.681	0.136044	0
110.16	0.131294	0
112.542	0.126355	0
111.691	0.121294	0
114.845	0.116168	0
122.684	0.111027	0
128.735	0.10591	0
130.105	0.100851	0
132.513	0.095879	0
138.463	0.091128	0
144.603	0.087017	0
143.72	0.083751	0
145.159	0.081356	0
147.394	0.079775	0
152.419	0.07892	0
152.82	0.078695	0
157.052	0.079006	0
164.427	0.079767	0
171.429	0.0809	0
174.753	0.082336	0
175.639	0.084016	0
180.948	0.085887	0
183.107	0.087904	0
182.96	0.090027	0
180.273	0.092225	0
180.421	0.094467	0
181.778	0.096731	0
181.116	0.098996	0
180.646	0.101245	0
182.203	0.103464	0
185.522	0.105641	0
184.846	0.10796	0
179.587	0.110908	0
174.645	0.114129	0
170.796	0.117341	0
169.204	0.120422	0
166.85	0.123321	0
165.891	0.126022	0
167.936	0.128524	0
166.41	0.130837	0
160.746	0.132971	0
154.47	0.134938	0
148.735	0.136751	0
145.445	0.13842	0
143.821	0.139958	0
143.517	0.141374	0
139.929	0.142678	0
130.643	0.143878	0
124.913	0.144983	0
126.108	0.146001	0
129.941	0.146938	0
132.153	0.1478	0
130.363	0.148593	0
135.375	0.159351	0.136908
140.567	0.205749	0.295869
142.601	0.269195	0.458781
131.907	0.333801	0.589637
115.969	0.392636	0.683544
104.476	0.443106	0.74453
94.8758	0.484672	0.778512
94.7699	0.517724	0.791167
94.0931	0.54304	0.787391
99.6176	0.561518	0.771245
104.025	0.574054	0.746062
113.167	0.581486	0.714646
117.025	0.584578	0.679604
113.334	0.584009	0.644005
102.157	0.580382	0.612894
98.9091	0.574225	0.59849
99.6488	0.565997	0.635264
103.226	0.556101	0.667069
92.87	0.544884	0.618644
81.3756	0.532647	0.544413
77.0004	0.519649	0.469974
87.5942	0.506111	0.402791
93.8459	0.492222	0.34426
96.7865	0.478143	0.293923
102.062	0.464009	0.250844
104.135	0.449935	0.214045
100.883	0.436014	0.182633
88.5632	0.422325	0.155828
83.3972	0.408891	0.132955
77.3959	0.395619	0.11344
71.9094	0.38248	0.0967885
67.429	0.369501	0.0825815
65.3123	0.356725	0.0704598
62.7571	0.344122	0.0601173
60.3676	0.331451	0.051293
63.1956	0.318613	0.043764
66.2572	0.305629	0.0373401
66.845	0.292569	0.0318591
65.3279	0.279518	0.0271827
66.3481	0.266559	0.0231927
71.2746	0.253766	0.0197884
74.7893	0.241203	0.0168837
74.3389	0.228925	0.0144055
76.5681	0.216974	0.012291
80.3184	0.205384	0.0104868
88.6536	0.194263	0.130887
92.0411	0.183915	0.160442
91.5216	0.174491	0.157845
87.9211	0.166007	0.149833
87.5481	0.15842	0.140292
93.6873	0.151665	0.130532
98.0963	0.145666	0.12122
105.275	0.140364	0.112973
111.805	0.135749	0.10719
120.672	0.131781	0.112051
125.627	0.128406	0.113634
123.514	0.125559	0.102618
123.842	0.123181	0.091621
123.671	0.121215	0.0817228
128.233	0.119607	0.0728896
135.635	0.118313	0.0641852
142.498	0.11729	0.0572821
157.14	0.116501	0.0511214
168.598	0.123241	0.12174
188.879	0.156241	0.339914
202.044	0.201886	0.505865
218.473	0.248539	0.563307
223.959	0.291115	0.566922
218.313	0.327696	0.549331
201.09	0.357872	0.522873
175.83	0.381913	0.492942
159.129	0.400373	0.462308
151.933	0.413898	0.432648
158.683	0.423131	0.405243
169.174	0.428677	0.38146
171.938	0.431085	0.363365
166.592	0.430846	0.354878
165.791	0.428393	0.361753
169.395	0.424108	0.375758
172.513	0.418323	0.372991
159.049	0.411326	0.352562
149.882	0.403371	0.322857
137.377	0.394672	0.289924
128.759	0.385418	0.257173
115.299	0.375767	0.226341
107.783	0.365857	0.198199
101.397	0.355805	0.172984
94.586	0.345707	0.150651
95.0701	0.335646	0.131015
94.6062	0.325691	0.113831
96.0608	0.315897	0.098841
87.6036	0.306312	0.0857905
83.1115	0.296971	0.0744437
81.4906	0.287904	0.064587
86.1432	0.279132	0.0560296
89.7077	0.270672	0.048603
90.9122	0.262535	0.0421593
92.7828	0.254632	0.0365694
95.9763	0.246623	0.0317206
95.926	0.238344	0.0275149
94.8661	0.229781	0.0238671
93.8739	0.220985	0.0207032
93.587	0.21203	0.0179591
94.6094	0.202994	0.0155791
93.8093	0.19395	0.0135148
100.131	0.184962	0.0113408
101.837	0.176087	0.00982908
109.914	0.16737	0.00851883
110.286	0.158946	0.00738324
113.283	0.151189	0.00639903
112.326	0.144287	0.00554601
111.171	0.13827	0.0048067
110.83	0.133112	0.00416595
110.22	0.128799	0.00361061
114.634	0.125278	0.0031293
117.374	0.122474	0.00271215
120.429	0.120301	0.00235061
124.488	0.118679	0.00203726
133.904	0.117532	0.00176569
141.632	0.116792	0.00153031
146.312	0.116398	0.00132631
145.909	0.116297	0.00114951
151.385	0.116442	0.000996276
155.124	0.11679	0
153.659	0.117306	0
146.395	0.117959	0
141.587	0.11872	0
148.341	0.119568	0
153.09	0.12048	0
155.967	0.12144	0
152.951	0.122433	0
157.144	0.123445	0
158.547	0.124467	0
159.427	0.125489	0
152.436	0.126503	0
149.602	0.127391	0
146.231	0.127748	0
146.285	0.127376	0
143.993	0.12626	0
141.904	0.12446	0
141.539	0.122069	0
138.541	0.119185	0
138.921	0.115901	0
138.09	0.112303	0
140.898	0.108469	0
141.75	0.104463	0
141.866	0.100344	0
140.007	0.096161	0
140.983	0.091954	0
135.911	0.087872	0
138.069	0.084343	0
136.401	0.081585	0
143.9	0.079629	0
145.6	0.078427	0
148.193	0.077899	0
149.719	0.077955	0
153.4	0.078506	0
157.102	0.079471	0
156.878	0.080777	0
154.638	0.082358	0
150.021	0.084159	0
151.804	0.08613	0
161.175	0.088229	0.17011
175.134	0.095046	0.216092
191.713	0.1184	0.256715
213.075	0.14968	0.292845
234.208	0.181529	0.324332
249.343	0.210728	0.351458
247.676	0.236062	0.374588
244.119	0.257268	0.39408
243.744	0.274514	0.410263
260.722	0.288149	0.423446
282.649	0.298588	0.433911
292.103	0.306267	0.441918
284.285	0.311582	0.447708
264.282	0.314882	0.451502
270.021	0.316475	0.453503
277.405	0.316629	0.453898
315.677	0.315581	0.45286
338.864	0.313536	0.450544
352.663	0.310674	0.447097
330.362	0.30715	0.44265
297.067	0.302979	0.437326
283.082	0.297969	0.431234
278.846	0.292445	0.424476
294.076	0.286683	0.417145
298.564	0.28084	0.409325
295.629	0.274891	0.401092
265.104	0.268465	0.392517
226.812	0.261477	0.383662
207.851	0.254226	0.374586
207.785	0.246938	0.365343
213.578	0.239738	0.355981
222.697	0.232695	0.34655
230.198	0.225852	0.3371
250.151	0.219234	0.327689
254.379	0.212857	0.318389
263.78	0.206723	0.3093
270.006	0.200808	0.300577
266.074	0.1951	0.292484
268.844	0.189598	0.285536
268.914	0.184303	0.281002
271.388	0.179219	0.283488
249.185	0.174347	0.311195
245.551	0.169687	0.319719
258.758	0.165239	0.306842
299.923	0.161001	0.291008
344.845	0.15697	0.275441
382.921	0.15314	0.260618
405.263	0.149509	0.24658
395.697	0.146069	0.233295
380.51	0.142814	0.220726
366.391	0.139739	0.208833
352.771	0.13686	0.197582
346.66	0.134257	0.186936
341.693	0.131963	0.176865
336.218	0.129975	0.167336
343.762	0.128271	0.15832
337.039	0.126729	0.14979
333.139	0.124977	0.14172
316.027	0.122823	0.134084
311.705	0.120328	0.181615
301.457	0.129436	0.218319
290.935	0.179995	0.296807
283.598	0.250622	0.331936
269.074	0.322992	0.356962
250.857	0.389083	0.37791
225.481	0.44577	0.395964
215.516	0.492045	0.411195
196.423	0.52816	0.423518
175.359	0.55506	0.432931
151.239	0.574145	0.439539
135.038	0.586667	0.443525
117.874	0.593663	0.445112
108.028	0.596019	0.444546
97.6857	0.594494	0.44207
92.5172	0.589648	0.437924
84.6307	0.581804	0.43233
76.8746	0.571635	0.425496
67.1177	0.55972	0.417613
61.1046	0.546497	0.408852
56.9223	0.532309	0.39937
53.2867	0.517434	0.389309
53.1031	0.502105	0.378801
51.6802	0.486511	0.367967
52.861	0.470816	0.356927
48.799	0.455152	0.345805
55.8034	0.439631	0.334739
64.3005	0.424344	0.323896
72.746	0.409367	0.313493
79.5852	0.394759	0.303833
83.4484	0.380567	0.295383
87.9602	0.366829	0.288915
93.2322	0.353571	0.285803
102.228	0.340813	0.288295
111.052	0.328566	0.297314
121.047	0.316837	0.305746
132.698	0.305628	0.305875
152.981	0.294936	0.298069
160.959	0.284756	0.285141
165.546	0.275077	0.269411
150.704	0.26589	0.252439
139.511	0.257181	0.235207
138.036	0.248936	0.21831
150.848	0.24114	0.202094
156.48	0.233777	0.186743
148.631	0.226829	0.172342
137.866	0.22028	0.158913
130.902	0.214113	0.222558
129.717	0.217373	0.43409
128.443	0.253248	0.593745
129.542	0.304909	0.645242
125.804	0.357978	0.643258
124.967	0.406185	0.620407
127.246	0.447226	0.589012
138.246	0.48062	0.554456
138.566	0.506708	0.519494
145.162	0.526164	0.485787
147.496	0.539772	0.454603
156.065	0.548312	0.427291
152.886	0.552513	0.405905
144.637	0.553041	0.344484
144.538	0.550484	0.352477
156.565	0.545367	0.36748
187.272	0.538145	0.365603
208.587	0.529218	0.345969
211.167	0.518933	0.316973
192.674	0.507588	0.284672
175.811	0.495442	0.252486
164.254	0.482718	0.222158
158.036	0.469604	0.194466
153.176	0.456263	0.169653
144.188	0.442829	0.147678
129.001	0.429418	0.128361
108.41	0.416126	0.111463
91.4392	0.403032	0.0967278
78.373	0.390199	0.0839045
70.61	0.37768	0.0727606
69.0711	0.365516	0.0630849
71.2204	0.353739	0.054689
67.8209	0.342371	0.0474066
59.5321	0.331431	0.0410916
48.6802	0.320928	0.0356165
42.4863	0.310868	0.0308702
41.0615	0.301253	0.0267559
41.3313	0.29208	0.0231898
42.358	0.283345	0.0200988
43.5133	0.275041	0.0174197
44.7032	0.267158	0.0150976
47.0501	0.259684	0.0130851
49.1003	0.252609	0.0113408
52.3795	0.245918	0.00982908
54.6346	0.239598	0.00851883
58.8713	0.233634	0.00738324
67.2988	0.228013	0.00639903
74.8627	0.222719	0.00554601
79.5218	0.217738	0.0048067
81.1023	0.213055	0.00416595
86.0412	0.208655	0.00361061
92.3957	0.204525	0.0031293
95.3865	0.20065	0.00271215
100.32	0.197018	0.00235061
103.477	0.193615	0.00203726
108.966	0.190429	0.00176569
112.236	0.187448	0.00153031
115.802	0.184659	0.00132631
120.043	0.182053	0.00114951
120.884	0.179617	0.000996276
124.914	0.177343	0
124.546	0.17522	0
122.395	0.173239	0
118.777	0.171391	0
115.998	0.169669	0
116.815	0.168064	0
116.349	0.166569	0
116.482	0.165177	0
116.79	0.16388	0
114.239	0.162674	0
112.307	0.161552	0
111.307	0.160508	0
112.193	0.159538	0
113.969	0.158636	0
115.161	0.157798	0
119.466	0.15702	0
126.813	0.156297	0
128.967	0.155626	0
130.097	0.155003	0
129.608	0.154424	0
132.481	0.153888	0
135.499	0.15339	0
135.124	0.152929	0
135.699	0.152501	0
135.164	0.152104	0
135.515	0.151736	0
136.306	0.151396	0
137.693	0.15108	0
139.699	0.150787	0
142.631	0.150517	0
142.978	0.150266	0
146.295	0.150034	0
144.823	0.149819	0
145.973	0.14962	0
142.083	0.149436	0
142.823	0.149266	0
143.259	0.149108	0
142.586	0.148962	0
138.425	0.148828	0
132.93	0.148703	0
130.971	0.148588	0
132.635	0.148481	0
131.264	0.148383	0
130.752	0.148292	0
129.326	0.148208	0
130.684	0.14813	0
127.197	0.148058	0
121.225	0.147992	0
116.265	0.147931	0
112.073	0.147874	0
106.945	0.147822	0
101.512	0.147774	0
99.1139	0.147729	0
101.137	0.147688	0
101.848	0.14765	0
103.652	0.147615	0
104.819	0.147583	0
109.213	0.147553	0
113.621	0.147525	0
112.257	0.1475	0
114.31	0.147476	0
115.134	0.147455	0
119.451	0.147435	0
119.303	0.147416	0
118.792	0.147399	0
115.23	0.147384	0
112.76	0.147369	0
110.31	0.147356	0
113.916	0.147344	0
113.436	0.147333	0
110.416	0.147322	0
105.925	0.147313	0
102.953	0.147304	0
104.629	0.147296	0
103.384	0.147866	0
104.261	0.150498	0
101.601	0.154116	0
96.522	0.157804	0
91.7865	0.161163	0
86.6213	0.164042	0
85.1449	0.16641	0
84.2421	0.168289	0
88.0792	0.169724	0
91.5608	0.170766	0
94.9911	0.171468	0
95.377	0.171877	0
97.8225	0.172037	0
100.145	0.171987	0
108.016	0.171762	0
112.566	0.171393	0
119.159	0.170905	0
121.52	0.170322	0
128.182	0.169664	0
133.088	0.168948	0
137.515	0.168188	0
145.512	0.167399	0
150.756	0.166589	0
155.06	0.16577	0
150.327	0.164948	0
148.938	0.16413	0
146.573	0.163329	0
149.852	0.162579	0
151.208	0.161896	0
150.437	0.161285	0
148.491	0.160744	0
140.593	0.160266	0
134.878	0.159848	0
130.373	0.159481	0
130.209	0.159162	0
128.909	0.158885	0
125.542	0.158524	0
122.001	0.157646	0
120.497	0.156042	0
119.328	0.153693	0
121.622	0.150666	0
122.397	0.147058	0
123.307	0.142973	0
120.059	0.138511	0
117.102	0.133762	0
114.399	0.128807	0
112.616	0.123715	0
112.969	0.118666	0
112.422	0.114141	0
112.808	0.110387	0

## Sheet: patient 26
BG	insulin	carbohydrates
110.566	0.22112	0.000852781
113.853	0.2151	0.00071638
102.292	0.207975	0
109.705	0.199858	0
116.329	0.19091	0
123.12	0.181304	0
123.777	0.171204	0
111.985	0.160758	0
113.434	0.150098	0
119.383	0.139336	0
117.967	0.128566	0
107.827	0.117871	0
118.917	0.107317	0
114.863	0.0969575	0
113.896	0.0870349	0
120.423	0.0782839	0
118.935	0.0710671	0
129.085	0.0654289	0
123.541	0.0612722	0
130.223	0.0584438	0
131.47	0.0567757	0
141.698	0.0561039	0
137.639	0.0562766	0
137.745	0.0571572	0
157.456	0.0586242	0
165.91	0.0605711	0
172.051	0.062905	0
177.756	0.0732085	0.0905955
185.639	0.111034	0.356113
177.916	0.162105	0.558843
165.791	0.214226	0.631864
171.183	0.262051	0.640317
150.464	0.303558	0.623086
144.78	0.338299	0.5949
129.994	0.366546	0.562227
118.577	0.388868	0.528399
102.725	0.405932	0.495446
124.008	0.418406	0.464926
144.67	0.426971	0.438491
169.572	0.432392	0.418624
172.109	0.435273	0.410013
154.087	0.436074	0.419527
148.244	0.435163	0.437384
133.272	0.432843	0.435149
164.429	0.429373	0.411781
148.926	0.42497	0.377269
138.022	0.419823	0.338824
137.038	0.414093	0.300515
138.684	0.40792	0.264418
109.86	0.401423	0.231459
117.732	0.394702	0.201925
115.86	0.387846	0.17577
107.286	0.380926	0.152779
110.683	0.374005	0.132666
119.599	0.367055	0.115128
98.4031	0.35984	0.0998652
79.7264	0.35226	0.0866015
63.1417	0.344334	0.0750852
67.0391	0.33613	0.0650923
59.6006	0.327729	0.0564245
53.017	0.319214	0.0489083
55.1267	0.310662	0.0423917
40.1706	0.302139	0.0367425
40	0.293702	0.0318456
42.127	0.285399	0.027601
42.8175	0.277267	0.023922
44.3869	0.269341	0.0207333
52.1686	0.261643	0.0179696
56.0282	0.254194	0.0155742
65.5435	0.247008	0.0134982
65.8328	0.240094	0.0116988
75.3017	0.233459	0.0101393
98.3776	0.23461	0.234308
116.045	0.262835	0.300672
115.213	0.304482	0.36036
111.26	0.347787	0.407841
130.241	0.387563	0.440501
131.386	0.421817	0.459878
126.507	0.450073	0.468398
120.397	0.472476	0.468379
114.179	0.489281	0.461817
104.858	0.500971	0.450386
125.614	0.508145	0.435521
157.72	0.511415	0.418544
154.753	0.511363	0.40088
134.823	0.508516	0.384426
128.333	0.503347	0.372478
116.299	0.496272	0.371924
115.999	0.487654	0.412239
140.995	0.477811	0.501621
115.901	0.467017	0.49383
118.419	0.455508	0.435345
120.174	0.443486	0.370298
120.948	0.431126	0.311147
121.454	0.418575	0.260329
124.584	0.40578	0.217481
129.746	0.392216	0.181588
150.007	0.377668	0.15159
147.142	0.362188	0.126539
139.733	0.345933	0.105625
136.982	0.329099	0.0881673
103.287	0.311878	0.0735946
94.2788	0.294449	0.0614305
112.414	0.276967	0.0512769
115.86	0.259569	0.0428015
107.976	0.242367	0.035727
116.629	0.225456	0.0298218
96.0414	0.208913	0.0248927
96.1313	0.192799	0.0207783
85.5824	0.177164	0.0173439
89.8829	0.162043	0.0144772
85.2544	0.147464	0.0120843
69.8044	0.133447	0.0100869
76.3941	0.120002	0.0084197
89.0214	0.107385	0.00702804
84.4102	0.0964879	0.0058664
97.1083	0.0877348	0.00489677
94.8586	0.0811476	0.0040874
101.834	0.0765729	0.00341181
128.226	0.0822784	0.346715
152.913	0.119763	0.450845
172.742	0.173052	0.549753
185.191	0.228482	0.629534
213.782	0.279993	0.685839
226.545	0.32522	0.720976
241.064	0.363557	0.738657
214.352	0.395205	0.742469
211.103	0.420711	0.735513
181.695	0.440737	0.720403
182.67	0.455707	0.699373
180.226	0.46537	0.674454
172.884	0.469882	0.647747
191.879	0.469737	0.621631
210.667	0.465546	0.600964
204.436	0.457926	0.594673
215.353	0.447459	0.631972
222.702	0.434673	0.773383
231.188	0.420035	0.81248
274.604	0.403952	0.734801
269.064	0.386781	0.632936
233.839	0.368826	0.536359
235.699	0.350349	0.451954
199.982	0.331572	0.380076
174.007	0.312684	0.319405
158.177	0.294079	0.268353
141.837	0.276728	0.225441
174.292	0.261142	0.189386
192.053	0.247438	0.159095
209.032	0.235553	0.133648
226.767	0.225348	0.112271
216.837	0.218425	0.0943138
213.028	0.219146	0.0792284
227.753	0.224071	0.066556
217.52	0.230252	0.0559105
209.757	0.236335	0.0469677
186.63	0.241742	0.0394553
160.578	0.246239	0.0331445
145.723	0.24968	0.0278431
133.272	0.252059	0.0233896
118.079	0.253458	0.0196485
127.101	0.253991	0.0165058
131.147	0.253778	0.0138657
140.552	0.252933	0.0116479
148.992	0.251563	0.00978483
141.308	0.249761	0.00821976
128.38	0.247612	0.00690503
121.811	0.245187	0.00580058
122.363	0.24255	0.00487279
115.071	0.239755	0.00409339
117.327	0.236849	0.00343866
121.55	0.233871	0.00288865
109.922	0.230856	0.00242662
109.144	0.227832	0.00203848
105.842	0.224823	0.00171243
103.175	0.221848	0.00143853
103.318	0.218924	0.00120844
111.579	0.216065	0.00101515
101.874	0.21328	0.000852781
97.758	0.210579	0.00071638
104.613	0.207966	0
95.5005	0.205444	0
84.6314	0.202995	0
80.4273	0.200616	0
90.2294	0.198305	0
89.3609	0.196065	0
85.7892	0.1939	0
86.6985	0.191813	0
83.9152	0.189806	0
76.6378	0.18788	0
79.3149	0.186037	0
72.0974	0.184276	0
70.4574	0.182596	0
75.5455	0.180998	0
72.7859	0.179479	0
65.0523	0.189002	0.343867
73.2702	0.237639	0.448468
85.268	0.305051	0.547769
91.3289	0.373855	0.627877
80.4767	0.436467	0.684457
78.2583	0.489846	0.719822
76.5354	0.532695	0.737694
99.1209	0.565103	0.741665
81.983	0.587889	0.734841
97.2838	0.602141	0.719843
87.8027	0.609248	0.698905
106.648	0.611189	0.674063
91.5541	0.609384	0.647421
95.9312	0.604757	0.621631
85.5049	0.59795	0.600964
96.5255	0.589445	0.594673
85.8744	0.57962	0.631972
100.589	0.568782	0.773383
103.639	0.557189	0.81248
88.3313	0.545054	0.734801
105.36	0.532558	0.632936
135.812	0.519856	0.536359
134.19	0.507075	0.451954
131.784	0.494324	0.380076
117.145	0.481691	0.319405
83.3089	0.469252	0.268353
91.7239	0.457067	0.225441
62.8546	0.445183	0.189386
59.8816	0.43364	0.159095
61.1982	0.422467	0.133648
60.2265	0.411685	0.112271
63.0552	0.40131	0.0943138
65.5304	0.391352	0.0792284
66.7801	0.381816	0.066556
79.6731	0.372698	0.0559105
82.4337	0.363979	0.0469677
85.969	0.355644	0.0394553
87.5279	0.347687	0.0331445
75.2236	0.340102	0.0278431
57.4147	0.332881	0.0233896
56.8349	0.326017	0.0196485
64.8786	0.319502	0.0165058
67.324	0.313327	0.0138657
65.1789	0.30748	0.0116479
69.7446	0.301953	0.00978483
68.9791	0.296732	0.00821976
72.9673	0.291806	0.00690503
73.3735	0.287162	0.00580058
75.2218	0.28279	0.00487279
69.557	0.278676	0.00409339
66.6254	0.274808	0.00343866
72.1899	0.271174	0.00288865
81.545	0.267764	0.00242662
84.6353	0.264564	0.00203848
88.5218	0.261565	0.00171243
95.7601	0.258755	0.00143853
97.1878	0.256124	0.00120844
97.602	0.253663	0.00101515
95.5928	0.25136	0.000852781
90.5039	0.249208	0.00071638
82.7554	0.247197	0
85.3759	0.24532	0
93.4849	0.243567	0
94.0677	0.241932	0
91.1668	0.240407	0
76.9809	0.238985	0
79.6648	0.23766	0
82.4476	0.236426	0
78.861	0.235276	0
72.9393	0.234207	0
65.566	0.233211	0
64.6682	0.232285	0
62.9729	0.231423	0
58.3047	0.230623	0
65.1702	0.229878	0
56.8413	0.229187	0
61.066	0.228544	0
61.8865	0.227947	0
61.7623	0.227393	0
59.6771	0.226879	0
57.3382	0.226402	0
62.066	0.225905	0
63.316	0.225194	0
62.3522	0.224174	0
68.8018	0.222837	0
70.3681	0.221211	0
69.113	0.21934	0
66.8338	0.217269	0
77.9876	0.215043	0
78.3024	0.212702	0
78.6867	0.210281	0
78.7985	0.207811	0
95.8545	0.205317	0
88.0345	0.202823	0
76.4228	0.200346	0
82.5936	0.197902	0
90.4356	0.195504	0
93.3582	0.193162	0
99.2593	0.190884	0
92.5298	0.188676	0
98.3461	0.186543	0
99.3823	0.184489	0
102.023	0.182516	0
97.1403	0.180625	0
99.7815	0.178816	0
103.407	0.177056	0
101.964	0.17522	0
101.889	0.173249	0
89.7351	0.171137	0
86.6754	0.168902	0
77.5475	0.16657	0
76.4597	0.164169	0
87.9201	0.161726	0
96.8381	0.159265	0
89.8341	0.156805	0
90.3789	0.154365	0
94.0436	0.151959	0
90.5196	0.1496	0
93.8914	0.152485	0
98.6451	0.173904	0
103.261	0.20424	0
97.6955	0.235277	0
90.7723	0.263429	0
87.2156	0.287355	0
84.3456	0.306775	0
84.2821	0.32189	0
82.0545	0.333101	0
85.5593	0.34087	0
91.3238	0.345657	0
88.1195	0.34791	0
85.5439	0.348072	0
84.5713	0.346516	0
77.7807	0.343554	0
78.9106	0.339445	0
70.5697	0.334414	0
75.2414	0.328651	0
80.5474	0.322321	0
68.7032	0.315563	0
61.4462	0.3085	0
71.6414	0.301233	0
72.7957	0.293851	0
82.3817	0.286426	0
77.0843	0.279021	0
79.4585	0.271688	0
80.5408	0.264469	0
84.7575	0.257398	0
88.2357	0.250504	0
84.1041	0.243809	0
77.9753	0.237329	0
88.9445	0.231077	0
89.721	0.225062	0
94.725	0.219289	0
91.506	0.213761	0
86.8723	0.209186	0.145135
85.9672	0.207374	0.181875
101.713	0.207011	0.180119
120.391	0.206969	0.171721
106.861	0.206756	0.161336
102.176	0.206181	0.150547
92.3065	0.211449	0.234552
109.053	0.238578	0.271768
114.628	0.276025	0.308192
143.379	0.313941	0.34576
158.599	0.348061	0.368657
153.08	0.376814	0.367832
148.578	0.399914	0.360232
164.567	0.41766	0.348742
168.42	0.430578	0.33462
159.002	0.439255	0.318788
178.519	0.444269	0.301999
220.931	0.44616	0.284935
211.305	0.445414	0.268332
225.983	0.442464	0.253222
212.623	0.437692	0.241533
190.17	0.431432	0.238377
190.105	0.423974	0.265547
233.56	0.415571	0.326816
224.711	0.40644	0.30421
246.433	0.396768	0.258386
253.399	0.386717	0.215048
210.285	0.376423	0.178206
186.008	0.366002	0.147602
189.74	0.355553	0.122309
173.499	0.345158	0.101424
150.767	0.334885	0.0841751
137.578	0.324789	0.069922
122.507	0.314917	0.0581376
104.089	0.305304	0.048388
86.0911	0.295979	0.0403164
84.4273	0.286964	0.0336289
72.7	0.278275	0.0280839
74.3879	0.269922	0.0234822
73.0092	0.261911	0.0196601
79.8974	0.254246	0.0164823
76.7681	0.246927	0.0138377
78.8413	0.23995	0.0116345
61.2768	0.233312	0.00979688
59.0478	0.227005	0.00826242
61.7893	0.221021	0.00697953
58.0459	0.215352	0.00590557
68.1831	0.209988	0.0050053
75.4901	0.204918	0.00424957
78.2711	0.200132	0.00361424
85.0885	0.195618	0.00307934
84.8444	0.191187	0.00262827
81.1314	0.1862	0.00224729
97.3769	0.180342	0.00192498
101.139	0.173832	0.00165184
106.443	0.167652	0.00141997
115.22	0.162364	0.0012228
123.103	0.158145	0.00105483
125.261	0.154991	0.000911493
127.566	0.15282	0.000788949
118.394	0.151521	0.000227606
128.971	0.150977	0.000186644
129.09	0.151077	0.000153053
121.6	0.151717	0.000125508
122.713	0.152807	0.00010292
115.094	0.154264	8.43972e-05
114.578	0.156019	0
112.246	0.158009	0
119.047	0.165841	0.0905955
150.41	0.193958	0.356113
159.76	0.231824	0.558843
150.23	0.270435	0.631864
149.87	0.305849	0.640317
143.063	0.336576	0.623086
159.523	0.362287	0.5949
144.765	0.383187	0.562227
138.999	0.399698	0.528399
140.932	0.412315	0.495446
143.359	0.421531	0.464926
167.283	0.427813	0.438491
147.424	0.431585	0.418624
175.435	0.433225	0.410013
167.208	0.43307	0.419527
186.925	0.431414	0.437384
174.885	0.428502	0.435149
164.835	0.424507	0.411781
162.451	0.419599	0.377269
171.146	0.413947	0.338824
215.814	0.407707	0.300515
213.634	0.401016	0.264418
210.825	0.393761	0.231459
233.569	0.385208	0.201925
201.321	0.375043	0.17577
189.124	0.363315	0.152779
173.548	0.350222	0.132666
149.818	0.336015	0.115128
127.979	0.321148	0.0998652
106.548	0.306573	0.0866015
110.364	0.292845	0.0750852
84.4236	0.280171	0.0650923
89.3954	0.268594	0.0564245
89.6566	0.258078	0.0489083
93.8756	0.248558	0.0423917
94.9733	0.239955	0.0367425
99.4034	0.232188	0.0318456
98.3572	0.225181	0.027601
87.0874	0.218863	0.023922
88.4152	0.213168	0.0207333
85.4306	0.208036	0.0179696
69.6973	0.203412	0.0155742
63.3007	0.199248	0.0134982
70.0553	0.195498	0.0116988
69.8691	0.192121	0.0101393
79.0341	0.189082	0.00878772
72.366	0.186348	0.00761628
79.3473	0.183887	0.006601
77.3616	0.181675	0.00572106
82.6795	0.179685	0.00495842
79.0734	0.177896	0.00429744
80.9457	0.176289	0.00372457
76.2857	0.174839	0.00322807
77.9054	0.173515	0.00279775
77.0957	0.172292	0.0024248
86.151	0.171157	0.00210156
76.5154	0.169904	0.00182142
82.7873	0.167828	0.00157861
80.4502	0.164587	0.00136818
81.5976	0.160153	0.00118579
92.0065	0.154634	0
86.1583	0.14819	0
99.8549	0.140991	0
99.3777	0.1332	0
113.047	0.124965	0
115.34	0.116416	0
116.939	0.107666	0
132.98	0.0988129	0
138.28	0.0899383	0
145.301	0.0811113	0
164.747	0.0723893	0
164.303	0.0638197	0
169.563	0.0554408	0
161.987	0.0472832	0
172.569	0.0393709	0
177.908	0.0317221	0
174.024	0.0246006	0
179.198	0.0189074	0
177.527	0.0150753	0
182.761	0.0131368	0
180.873	0.0129487	0
178.465	0.0143007	0
184.295	0.0169671	0
182.997	0.0207306	0
182.669	0.0253919	0
187.196	0.0384368	0.0263593
203.513	0.0793313	0.125403
227.622	0.133724	0.239472
215.345	0.189352	0.311838
205.685	0.240815	0.354636
232.992	0.286041	0.387818
261.202	0.324543	0.416324
285.911	0.356557	0.440516
277.87	0.382623	0.459937
295.769	0.403385	0.474282
282.233	0.419489	0.483551
269.455	0.431549	0.487983
259.747	0.440123	0.487978
285.713	0.45102	0.709545
319.606	0.478269	0.769706
282.141	0.512416	0.820149
254.296	0.545383	0.855883
233.96	0.573792	0.874814
222.376	0.596533	0.878991
216.204	0.613551	0.871366
186.721	0.625255	0.854847
204.541	0.632232	0.83214
267.178	0.635109	0.805816
246.898	0.634488	0.778379
194.781	0.630928	0.751998
156.285	0.624925	0.727413
180.142	0.61692	0.703532
180.33	0.607055	0.680858
154.518	0.594789	0.666795
116.586	0.579996	0.689512
158.611	0.562896	0.759552
154.459	0.543844	0.731674
125.755	0.523228	0.653116
131.967	0.50142	0.568541
153.501	0.479006	0.490762
147.965	0.45716	0.422433
123.262	0.436557	0.36331
111.93	0.417449	0.312423
117.337	0.399882	0.268707
118.601	0.383805	0.231179
87.8102	0.36913	0.198967
99.7197	0.355507	0.171318
113.645	0.341957	0.147581
132.257	0.327957	0.127199
107.809	0.313385	0.109692
111.41	0.298291	0.0946476
107.104	0.2828	0.0817152
111.074	0.267054	0.0705927
95.9676	0.251193	0.061022
95.8156	0.235345	0.0527822
86.5235	0.21962	0.0456843
68.6086	0.204113	0.0395663
61.5083	0.188901	0.0342898
63.1302	0.174048	0.0297361
71.0592	0.159604	0.0258038
75.7056	0.145609	0.0224058
81.8908	0.132093	0.0194675
71.8575	0.119077	0.0169252
85.2505	0.106574	0.0147239
81.8356	0.0945933	0.0128167
93.8058	0.0831371	0.00284788
96.2892	0.072204	0.00237717
98.7777	0.0619804	0.00198425
112.781	0.0531403	0.00165628
118.07	0.0459997	0.00138252
121.049	0.0405694	0.00115401
140.05	0.0367257	0.000963269
155.751	0.0342945	0.000804053
159.042	0.0330901	0.000671154
173.301	0.0329339	0.000560222
184.127	0.0336615	0.000467625
188.64	0.0351255	0.000390333
195.378	0.0371954	0.000325816
196.699	0.0397572	0
198.417	0.042711	0
196.927	0.0459709	0
